# Supplementary material for: Defective ALC1 nucleosome remodeling confers PARPi sensitization and synthetic lethality with HRD
Source: Mol Cell. 2021 Feb 18;81(4):767–783.e11. doi: 10.1016/j.molcel.2020.12.006 (PMC7895907; doi:10.1016/j.molcel.2020.12.006)
Supplement: Table S1. CRISPR constructs and cloning oligos used to generate cell lines, related to STAR Methods [file mmc2.xlsx]

## Sheet: Sheet1
Cell line	Target	guide sequence	vector	F-Oligo	R-Oligo
eHAP iCAS9	NT	TATTACTGATATTGGTGGG	Lentiguide Hygro	CACCGTATTACTGATATTGGTGGG	AAACCCCACCAATATCAGTAATAC
eHAP iCAS9	ALC1 EX2	ACGCTCTTACCAGCTGGAGG	Lentiguide Hygro	CACCGACGCTCTTACCAGCTGGAGG	AAACCCTCCAGCTGGTAAGAGCGTC
U2OS TREX FlpIn	ALC1 EX3	CAGGAAGATTAAATGATGAA	px459	CACCGCAGGAAGATTAAATGATGAA	AAACTTCATCATTTAATCTTCCTGC
DLD-1 wt/BRCA2-/-	NT	TATTACTGATATTGGTGGG	LentiCRISPR v2	CACCGTATTACTGATATTGGTGGG	AAACCCCACCAATATCAGTAATAC
DLD-1 wt/BRCA2-/-	ALC1 EX2	ACGCTCTTACCAGCTGGAGG	LentiCRISPR v2	CACCGACGCTCTTACCAGCTGGAGG	AAACCCTCCAGCTGGTAAGAGCGTC
ALC1 +/+ ALC1-/- eHAP iCAS9	NT	TATTACTGATATTGGTGGG	LentiGudue Puro	CACCGTATTACTGATATTGGTGGG	AAACCCCACCAATATCAGTAATAC
ALC1 +/+ ALC1-/- eHAP iCAS9	PARP1	AGCTAGGCATGATTGACCGC	LentiGudue Puro	CACCGAGCTAGGCATGATTGACCGC	AAACGCGGTCAATCATGCCTAGCTC
ALC1 +/+ ALC1-/- eHAP iCAS9	PARG	CACTAAAGGAATCAAGACAG	LentiGudue Puro	CACCGCACTAAAGGAATCAAGACAG	AAACCTGTCTTGATTCCTTTAGTGC
ALC1 +/+ ALC1-/- eHAP iCAS9	PARP2	AATACCAAGAAAGCCCCACT	LentiGudue Puro	CACCGAATACCAAGAAAGCCCCACT	AAACAGTGGGGCTTTCTTGGTATTC
ALC1 +/+ ALC1-/- eHAP iCAS9	53BP1	GAAGCCCATTAGTCCTGTCA	LentiGudue Puro	CACCGGAAGCCCATTAGTCCTGTCA	AAACTGACAGGACTAATGGGCTTCC
ALC1 +/+ ALC1-/- eHAP iCAS9	SMUG1	CGAGTCACGTAGTTGCGATG	LentiGudue Puro	CACCGCGAGTCACGTAGTTGCGATG	AAACCATCGCAACTACGTGACTCGC
ALC1 +/+ ALC1-/- eHAP iCAS9	MBD4	CCAAACTGAGCAGAAGCGAT	LentiGudue Puro	CACCGCCAAACTGAGCAGAAGCGAT	AAACATCGCTTCTGCTCAGTTTGGC
ALC1 +/+ ALC1-/- eHAP iCAS9	UNG	ATGGACCTAATCAAGCTCAC	LentiGudue Puro	CACCGATGGACCTAATCAAGCTCAC	AAACGTGAGCTTGATTAGGTCCATC
ALC1 +/+ ALC1-/- eHAP iCAS9	UBC13	CCTCAAAGGGGGAATCCTGA	LentiGudue Puro	CACCGCCTCAAAGGGGGAATCCTGA	AAACTCAGGATTCCCCCTTTGAGGC
ALC1 +/+ ALC1-/- eHAP iCAS9	PolB	ACAAGTACAATGCTTACAGG	LentiGudue Puro	CACCGACAAGTACAATGCTTACAGG	AAACCCTGTAAGCATTGTACTTGTC
ALC1 +/+ ALC1-/- eHAP iCAS9	PolQ	GACTTGTCAGGCCACTAGTG	LentiGudue Puro	CACCGGACTTGTCAGGCCACTAGTG	AAACCACTAGTGGCCTGACAAGTCC
ALC1 +/+ ALC1-/- eHAP iCAS9	FEN1	AGTCTATGCTGCGGCTACCG	LentiGudue Puro	CACCGAGTCTATGCTGCGGCTACCG	AAACCGGTAGCCGCAGCATAGACTC
ALC1 +/+ ALC1-/- eHAP iCAS9	EXO1	TCAGGGGGTAGATTGCCTCG	LentiGudue Puro	CACCGTCAGGGGGTAGATTGCCTCG	AAACCGAGGCAATCTACCCCCTGAC
ALC1 +/+ ALC1-/- eHAP iCAS9	LIG4	ATATTGGGGTAAAGGATCAC	LentiGudue Puro	CACCGATATTGGGGTAAAGGATCAC	AAACGTGATCCTTTACCCCAATATC
ALC1 +/+ ALC1-/- eHAP iCAS9	LIG1	AGAATTCCCACCAGCCATGG	LentiGudue Puro	CACCGAGAATTCCCACCAGCCATGG	AAACCCATGGCTGGTGGGAATTCTC
ALC1 +/+ ALC1-/- eHAP iCAS9	LIG3	CTGTTAGGTACACATCACCG	LentiGudue Puro	CACCGCTGTTAGGTACACATCACCG	AAACCGGTGATGTGTACCTAACAGC
ALC1 +/+ ALC1-/- eHAP iCAS9	APEX1	ATCAGAAAACCTCACCCAG	LentiGudue Puro	CACCGATCAGAAAACCTCACCCAG	AAACCTGGGTGAGGTTTTCTGATC
HCT116 BARD1AID/AID and HCT116 53BP1-/- BARD1AID/AID	ALC1	CTCTCATTGTGCACTGCGT	px458	CACCGCTCTCATTGTGCACTGCGT	AAACACGCAGTGCACAATGAGAGC
HCT116 BARD1AID/AID and HCT116 53BP1-/- BARD1AID/AID	ALC1 EX2	CCTCCAGCTGGTAAGAGCGT	px458	CACCGCCTCCAGCTGGTAAGAGCGT	AAACACGCTCTTACCAGCTGGAGGC
		CTCTCATTGTGCACTGCGT		CACCGCTCTCATTGTGCACTGCGT	AAACACGCAGTGCACAATGAGAGC
		#REF!		#REF!	#REF!
