# Supplementary material for: Defective ALC1 nucleosome remodeling confers PARPi sensitization and synthetic lethality with HRD
Source: Mol Cell. 2021 Feb 18;81(4):767–783.e11. doi: 10.1016/j.molcel.2020.12.006 (PMC7895907; doi:10.1016/j.molcel.2020.12.006)
Supplement: Table S2. Barcode primers used for CRISPR screen sequencing library generation, related to STAR Methods [file mmc3.xlsx]

## Sheet: Sheet1
Transduction	Treatment	Barcode (NNNNNNNN) P7
Brunello_Plasmid_Library	CONTROL	lentiGuide A01 (TTGAACCG)
ALC1 gRNA #3	Time 0 (uninduced)	lentiGuide A01 (TTGAACCG)
NT gRNA #1	Untreated	lentiGuide A02 (AATCCAGC)
NT gRNA #2	Untreated	lentiGuide A03 (CCGAGTTA)
NT gRNA #3	Untreated	lentiGuide A04 (AACTGTTA)
NT gRNA #1	Olaparib	lentiGuide A09 (GGTCACCG)
NT gRNA #2	Olaparib	lentiGuide A12 (AAGACATA)
NT gRNA #2	Time 0 (uninduced)	lentiGuide B12 (TTGATGCG)
NT gRNA #3	Olaparib	lentiGuide C04 (CCGAACAT)
ALC1 gRNA #3	Olaparib	lentiGuide C08 (CCTCACCG)
ALC1 gRNA #1	Time 0 (uninduced)	lentiGuide D02 (AACTTGGC)
ALC1 gRNA #2	Time 0 (uninduced)	lentiGuide D03 (GGTCTGCG)
ALC1 gRNA #3	Untreated	lentiGuide D05 (CCAGTGGC)
ALC1 gRNA #1	Untreated	lentiGuide D06 (AACTACGC)
ALC1 gRNA #1	Olaparib	lentiGuide E01 (TTGAGTTA)
ALC1 gRNA #3	Untreated	lentiGuide F05 (TTGACACG)
ALC1 gRNA #2	Olaparib	lentiGuide F12 (TTGATGTA)
NT gRNA #1	Time 0 (uninduced)	lentiGuide G01 (GGCTACGC)
NT gRNA #3	Time 0 (uninduced)	lentiGuide H06 (GGCTGTAT)
P7 primer for use with lentiGuide		CAAGCAGAAGACGGCATACGAGATNNNNNNNNGTGACTGGAGTTCAGACGTGTGCTCTT CCGATCTTCTACTATTCTTTCCCCTGCACTGT
P5 0 nt stagger	AATGATACGGCGACCACCGAGATCTACACTCTTTCCCTACACGACG CTCTTCCGATCTTTGTGGAAAGGACGAAACACCG
P5 1nt stagger	AATGATACGGCGACCACCGAGATCTACACTCTTTCCCTACACGACG CTCTTCCGATCTCTTGTGGAAAGGACGAAACACCG
P5 2 nt stagger	AATGATACGGCGACCACCGAGATCTACACTCTTTCCCTACACGACG CTCTTCCGATCTGCTTGTGGAAAGGACGAAACACCG
P5 3 nt stagger	AATGATACGGCGACCACCGAGATCTACACTCTTTCCCTACACGACG CTCTTCCGATCTAGCTTGTGGAAAGGACGAAACACCG
P5 4 nt stagger	AATGATACGGCGACCACCGAGATCTACACTCTTTCCCTACACGACG CTCTTCCGATCTCAACTTGTGGAAAGGACGAAACACCG
P5 6 nt stagger	AATGATACGGCGACCACCGAGATCTACACTCTTTCCCTACACGACG CTCTTCCGATCTTGCACCTTGTGGAAAGGACGAAACACCG
P5 7nt stagger	AATGATACGGCGACCACCGAGATCTACACTCTTTCCCTACACGACG CTCTTCCGATCTACGCAACTTGTGGAAAGGACGAAACACCG
P5 8nt stagger	AATGATACGGCGACCACCGAGATCTACACTCTTTCCCTACACGACG CTCTTCCGATCTGAAGACCCTTGTGGAAAGGACGAAACACCG
