# Supplementary material for: Defective ALC1 nucleosome remodeling confers PARPi sensitization and synthetic lethality with HRD
Source: Mol Cell. 2021 Feb 18;81(4):767–783.e11. doi: 10.1016/j.molcel.2020.12.006 (PMC7895907; doi:10.1016/j.molcel.2020.12.006)
Supplement: Table S3. Gene summary and raw gRNA reads, related to Figure 3 [file mmc4.xlsx]

## Sheet: WT_OLAvsWT_ND_.gene_summary 
id	num	neg|score	neg|p-value	neg|fdr	neg|rank	neg|goodsgrna	neg|lfc	pos|score	pos|p-value	pos|fdr	pos|rank	pos|goodsgrna	pos|lfc
C4orf27	4	7.1052e-07	1.8129e-06	0.034653	1	3	-0.79566	0.99564	0.99567	0.999846	19033	0	-0.79566
SEC14L6	4	2.5977e-05	9.0904e-05	0.868812	2	1	0.033509	0.81276	0.81238	0.996838	15531	0	0.033509
PRSS1	4	5.3598e-05	0.00019605	0.880112	3	4	-0.85492	0.99995	0.99995	0.999948	19115	0	-0.85492
ZSWIM8	4	6.4421e-05	0.0002406	0.880112	4	4	-0.94215	0.99994	0.99994	0.999948	19114	0	-0.94215
C7orf26	4	7.793e-05	0.00029861	0.880112	5	2	-0.26168	0.94844	0.94838	0.999644	18109	0	-0.26168
KRTAP5-1	4	8.8362e-05	0.00033383	0.880112	6	4	-0.94277	0.99991	0.99991	0.999948	19113	0	-0.94277
WBP1L	4	9.4588e-05	0.00035973	0.880112	7	3	-0.75831	0.30916	0.36469	0.994281	6994	1	-0.75831
LCA5L	4	0.00012988	0.00050269	0.880112	8	1	-0.28523	0.7426	0.74212	0.996838	14195	0	-0.28523
TRAPPC12	4	0.0001345	0.00052341	0.880112	9	3	-0.64061	0.38409	0.41689	0.994426	7981	1	-0.64061
PIN4	4	0.00018183	0.00069175	0.880112	10	2	-0.29772	0.26466	0.33585	0.994281	6427	1	-0.29772
PDILT	4	0.00018185	0.00069227	0.880112	11	4	-0.59753	0.99982	0.99982	0.999948	19112	0	-0.59753
COX17	4	0.00019757	0.00074976	0.880112	12	2	-0.2734	0.27353	0.34147	0.994281	6535	1	-0.2734
PPARGC1B	4	0.00020837	0.00078602	0.880112	13	2	-0.34785	0.5834	0.58299	0.996838	11160	1	-0.34785
UBXN7	4	0.00021665	0.00081347	0.880112	14	2	-0.64987	0.20667	0.30017	0.994281	5732	1	-0.64987
control	995	0.00022414	0.00083937	0.880112	15	260	-0.04845	0.78783	0.78742	0.996838	15057	159	-0.04845
KIAA0319	4	0.00024412	0.00090463	0.880112	16	4	-0.6074	0.99976	0.99975	0.999948	19111	0	-0.6074
STK32C	4	0.00024541	0.00090981	0.880112	17	2	-0.37632	0.7338	0.73331	0.996838	14009	0	-0.37632
FGF14	4	0.00024938	0.00092224	0.880112	18	2	-0.19755	0.17634	0.27405	0.994281	5217	2	-0.19755
DDX25	4	0.00025026	0.00092742	0.880112	19	4	-0.5339	0.99975	0.99975	0.999948	19110	0	-0.5339
SPATA31C1	3	0.00027383	0.00080726	0.880112	20	3	-0.97001	0.99973	0.99972	0.999948	19109	0	-0.97001
GOLPH3L	4	0.00028015	0.0010362	0.880112	21	2	-0.42132	0.96544	0.96538	0.999644	18421	0	-0.42132
KIAA1109	4	0.00028572	0.0010574	0.880112	22	1	-0.14802	0.90784	0.90758	0.999441	17343	0	-0.14802
SFTPA1	4	0.00028593	0.001059	0.880112	23	4	-0.62725	0.99971	0.99972	0.999948	19108	0	-0.62725
PCDHGB3	4	0.0003896	0.0014304	0.881237	24	3	-0.40874	0.55839	0.55907	0.996618	10719	1	-0.40874
STAG2	4	0.00044154	0.0016158	0.881237	25	1	-0.08731	0.71721	0.71653	0.996838	13682	0	-0.08731
EPHA4	4	0.0004581	0.0016795	0.881237	26	4	-0.76353	0.99954	0.99956	0.999948	19107	0	-0.76353
CDC37L1	4	0.00046054	0.0016868	0.881237	27	2	-0.30381	0.56716	0.56734	0.996838	10874	1	-0.30381
DSTN	4	0.00046297	0.0016961	0.881237	28	3	-0.53978	0.76051	0.76012	0.996838	14522	0	-0.53978
ZNF558	4	0.00048238	0.0017759	0.881237	29	2	-0.3478	0.96662	0.96656	0.999644	18443	0	-0.3478
VAMP4	4	0.00048435	0.0017836	0.881237	30	4	-0.67024	0.99952	0.99953	0.999948	19106	0	-0.67024
CDC25A	4	0.00049348	0.0018168	0.881237	31	1	-0.075962	0.1364	0.22015	0.994281	4158	1	-0.075962
DAPK1	4	0.00054541	0.0019919	0.881237	32	1	-0.37142	0.98371	0.98371	0.999644	18795	0	-0.37142
SPECC1	4	0.00056574	0.0020784	0.881237	33	2	-0.31395	0.32636	0.3762	0.994426	7190	1	-0.31395
SLC9A2	4	0.00057624	0.0021182	0.881237	34	4	-0.62984	0.99942	0.99944	0.999948	19105	0	-0.62984
OLIG1	4	0.00059735	0.0021913	0.881237	35	2	-0.2225	0.65639	0.65579	0.996838	12534	0	-0.2225
NCDN	4	0.00062383	0.0022907	0.881237	36	4	-0.70631	0.99938	0.99939	0.999948	19104	0	-0.70631
YTHDC2	4	0.00064119	0.0023498	0.881237	37	4	-0.7804	0.99806	0.99807	0.999884	19073	0	-0.7804
CREBRF	4	0.00064928	0.0023808	0.881237	38	2	-0.61484	0.92589	0.9257	0.999441	17693	0	-0.61484
KRAS	4	0.00069973	0.0025684	0.881237	39	2	-0.42394	0.16699	0.26141	0.994281	4965	1	-0.42394
PDZK1IP1	4	0.00070121	0.002572	0.881237	40	3	-0.5526	0.82328	0.8228	0.996838	15749	0	-0.5526
MAL2	4	0.00071642	0.0026253	0.881237	41	3	-0.64007	0.44136	0.45999	0.995332	8805	1	-0.64007
C3orf79	4	0.0007431	0.0027232	0.881237	42	4	-0.4996	0.99926	0.99926	0.999885	19103	0	-0.4996
HIPK4	4	0.00075313	0.0027543	0.881237	43	1	0.13109	0.10678	0.17968	0.994281	3404	2	0.13109
CEP112	3	0.00075965	0.0021819	0.881237	44	1	-0.47579	0.64552	0.64579	0.996838	12319	0	-0.47579
OVGP1	4	0.00078854	0.0028843	0.881237	45	4	-0.4845	0.99921	0.9992	0.999884	19102	0	-0.4845
NUCB1	4	0.0007939	0.0029024	0.881237	46	3	-0.53469	0.80128	0.80089	0.996838	15312	0	-0.53469
GDPGP1	4	0.00079836	0.0029198	0.881237	47	4	-0.44134	0.9992	0.99919	0.999884	19101	0	-0.44134
PLXNA2	4	0.00080275	0.002934	0.881237	48	2	-0.48059	0.40097	0.42931	0.994426	8228	1	-0.48059
PTK6	4	0.00080506	0.0029465	0.881237	49	2	-1.2394	0.27737	0.3439	0.994281	6583	1	-1.2394
FBXO21	4	0.00080579	0.002948	0.881237	50	4	-0.42799	0.99919	0.99919	0.999884	19100	0	-0.42799
LILRA2	4	0.00080808	0.0029532	0.881237	51	2	-0.26213	0.75246	0.75211	0.996838	14377	0	-0.26213
YTHDF2	4	0.00081414	0.0029755	0.881237	52	3	-0.90511	0.95948	0.95938	0.999644	18310	0	-0.90511
GGH	4	0.0008257	0.0030185	0.881237	53	3	-0.48436	0.24542	0.32385	0.994281	6196	1	-0.48436
AKR1B10	4	0.00082959	0.0030288	0.881237	54	2	-0.47922	0.97295	0.97289	0.999644	18568	0	-0.47922
VDR	4	0.00085698	0.0031267	0.881237	55	2	-0.46119	0.5772	0.57696	0.996838	11044	1	-0.46119
WSB2	4	0.00086645	0.0031625	0.881237	56	3	-0.72658	0.99146	0.99152	0.999846	18939	0	-0.72658
HCST	4	0.00087899	0.0032075	0.881237	57	3	-0.80429	0.24036	0.32071	0.994281	6128	1	-0.80429
COL6A5	4	0.0008883	0.0032427	0.881237	58	2	-0.33184	0.45061	0.46718	0.995332	8950	1	-0.33184
MGARP	4	0.00089577	0.0032697	0.881237	59	3	-0.75953	0.20824	0.30111	0.994281	5750	1	-0.75953
DLAT	4	0.00089608	0.0032707	0.881237	60	4	-0.34755	0.9991	0.9991	0.999884	19099	0	-0.34755
KRBA1	4	0.00089985	0.0032852	0.881237	61	4	-0.39645	0.9991	0.99909	0.999884	19098	0	-0.39645
EVL	4	0.0009089	0.0033132	0.881237	62	1	0.20574	0.010054	0.027112	0.950173	530	2	0.20574
MRFAP1	4	0.00091082	0.0033184	0.881237	63	3	-0.91544	0.74341	0.74291	0.996838	14208	0	-0.91544
FHL2	4	0.0009324	0.0034075	0.881237	64	4	-0.35761	0.99907	0.99905	0.999884	19097	0	-0.35761
OR5B3	4	0.00093629	0.0034204	0.881237	65	3	-0.53777	0.97822	0.97826	0.999644	18685	0	-0.53777
SCYL1	4	0.00094549	0.0034489	0.881237	66	3	-0.69795	0.90659	0.9063	0.999441	17324	0	-0.69795
TMPRSS11D	4	0.00094662	0.0034525	0.881237	67	4	-0.31508	0.99905	0.99904	0.999884	19096	0	-0.31508
ZC3H15	4	0.00094831	0.0034608	0.881237	68	4	-0.65257	0.99905	0.99904	0.999884	19095	0	-0.65257
CCDC160	4	0.00096082	0.0035028	0.881237	69	1	-0.0010088	0.39589	0.42554	0.994426	8148	1	-0.0010088
LYPLAL1	4	0.00096413	0.0035079	0.881237	70	4	-0.29896	0.99904	0.99902	0.999884	19094	0	-0.29896
UHRF1BP1	4	0.0009811	0.0035587	0.881237	71	3	-0.47671	0.9923	0.99235	0.999846	18961	0	-0.47671
SEPN1	4	0.0010004	0.0036286	0.881237	72	4	-0.51336	0.999	0.99899	0.999884	19093	0	-0.51336
KRT13	4	0.0010154	0.0036841	0.881237	73	4	-0.40068	0.99898	0.99898	0.999884	19092	0	-0.40068
POLB	4	0.0010188	0.0036975	0.881237	74	3	-0.7423	0.95442	0.9543	0.999644	18215	0	-0.7423
DCDC2B	4	0.0010237	0.003711	0.881237	75	4	-0.65109	0.99898	0.99897	0.999884	19091	0	-0.65109
NUDCD2	4	0.0010303	0.0037364	0.881237	76	3	-0.60424	0.89636	0.89605	0.998635	17146	0	-0.60424
FANCE	4	0.0010544	0.003826	0.881237	77	4	-0.47185	0.99895	0.99894	0.999884	19090	0	-0.47185
PIGP	4	0.0010568	0.0038348	0.881237	78	4	-0.42647	0.99894	0.99894	0.999884	19089	0	-0.42647
BARHL2	4	0.0010619	0.003854	0.881237	79	3	-0.92796	0.95569	0.9556	0.999644	18237	0	-0.92796
A2M	4	0.0010646	0.0038628	0.881237	80	2	-0.21522	0.91596	0.91575	0.999441	17498	0	-0.21522
C12orf77	4	0.0010692	0.0038773	0.881237	81	3	-0.89355	0.88327	0.88284	0.997995	16900	0	-0.89355
PSEN1	4	0.0010856	0.0039405	0.881237	82	3	-0.58102	0.99443	0.99447	0.999846	19004	0	-0.58102
CD209	4	0.0011302	0.0040979	0.881237	83	2	-0.6993	0.24314	0.32244	0.994281	6165	1	-0.6993
UBALD1	4	0.0011365	0.0041186	0.881237	84	2	-0.51752	0.72387	0.72334	0.996838	13814	0	-0.51752
C11orf44	4	0.0011525	0.0041756	0.881237	85	4	-0.61827	0.99885	0.99883	0.999884	19088	0	-0.61827
PKN2	4	0.0011576	0.0041927	0.881237	86	2	-0.58071	0.73008	0.72956	0.996838	13937	0	-0.58071
C19orf40	4	0.0011598	0.0042046	0.881237	87	4	-0.59517	0.9986	0.9986	0.999884	19080	0	-0.59517
TFPI2	4	0.001165	0.0042222	0.881237	88	3	-0.7587	0.98255	0.98257	0.999644	18768	0	-0.7587
CYLC1	4	0.0011683	0.0042352	0.881237	89	3	-0.52351	0.93545	0.93533	0.999644	17867	0	-0.52351
ORM2	4	0.0011744	0.0042575	0.881237	90	4	-0.50041	0.99883	0.99881	0.999884	19087	0	-0.50041
TMEM14B	4	0.0012204	0.0044232	0.881237	91	1	-0.038806	0.90204	0.90166	0.998727	17254	0	-0.038806
TBPL1	4	0.001225	0.0044398	0.881237	92	4	-0.50546	0.99878	0.99877	0.999884	19086	0	-0.50546
DPM3	4	0.0012349	0.0044828	0.881237	93	4	-0.88516	0.99877	0.99876	0.999884	19085	0	-0.88516
TMED1	4	0.001238	0.0044962	0.881237	94	4	-0.33855	0.99876	0.99875	0.999884	19084	0	-0.33855
INA	4	0.001251	0.0045423	0.881237	95	3	-0.52262	0.5492	0.5505	0.996618	10552	1	-0.52262
ALPL	4	0.0012702	0.0046107	0.881237	96	4	-0.42387	0.99873	0.99872	0.999884	19083	0	-0.42387
FANCB	4	0.0012712	0.0046149	0.881237	97	3	-0.71118	0.98013	0.98018	0.999644	18720	0	-0.71118
KRTAP10-5	4	0.0012723	0.004619	0.881237	98	1	0.077929	0.45763	0.47275	0.995332	9057	1	0.077929
SCGB2B2	4	0.0012966	0.0047008	0.881237	99	4	-0.39482	0.9987	0.9987	0.999884	19082	0	-0.39482
MECR	4	0.0012975	0.0047024	0.881237	100	2	-0.23853	0.43092	0.45191	0.995332	8650	1	-0.23853
TIMM21	4	0.0013242	0.0048003	0.884866	101	1	-0.066271	0.722	0.7214	0.996838	13778	0	-0.066271
PPP1R15A	4	0.0013388	0.0048469	0.884866	102	3	-0.94094	0.78991	0.78949	0.996838	15096	0	-0.94094
HAUS3	4	0.0013426	0.0048606	0.884866	103	4	-0.78924	0.99866	0.99866	0.999884	19081	0	-0.78924
TBX5	4	0.0013768	0.0049759	0.897301	104	3	-0.69606	0.83594	0.8353	0.996875	16015	0	-0.69606
MITF	4	0.001428	0.0051566	0.902323	105	2	-0.23807	0.9667	0.96664	0.999644	18446	0	-0.23807
LBHD1	4	0.0014764	0.005339	0.902323	106	3	-0.56772	0.9946	0.99464	0.999846	19010	0	-0.56772
GLI2	4	0.0014799	0.0053498	0.902323	107	2	-0.28464	0.17066	0.26639	0.994281	5066	2	-0.28464
TNP1	4	0.0014854	0.0053659	0.902323	108	4	-0.38471	0.99851	0.99852	0.999884	19079	0	-0.38471
SCARB2	4	0.0015005	0.0054317	0.902323	109	3	-0.77056	0.81752	0.81707	0.996838	15633	0	-0.77056
INTS8	4	0.0015195	0.0055006	0.902323	110	4	-0.85659	0.99848	0.99849	0.999884	19078	0	-0.85659
PARVG	4	0.0015272	0.0055301	0.902323	111	3	-0.49158	0.6969	0.69624	0.996838	13270	0	-0.49158
SYCP2L	4	0.0015318	0.0055472	0.902323	112	2	-0.33435	0.54213	0.5441	0.996618	10427	1	-0.33435
FAM179A	4	0.0015444	0.0055876	0.902323	113	4	-0.33916	0.99846	0.99847	0.999884	19077	0	-0.33916
CBWD1	3	0.001545	0.0043652	0.881237	114	3	-0.95235	0.99845	0.9985	0.999884	19076	0	-0.95235
HMX1	4	0.0015709	0.0056814	0.902323	115	2	-0.51631	0.10928	0.18325	0.994281	3469	1	-0.51631
NDUFB3	4	0.0015718	0.005686	0.902323	116	3	-0.59923	0.80356	0.80314	0.996838	15358	0	-0.59923
TUSC5	4	0.0015837	0.0057259	0.902323	117	1	-0.096683	0.29891	0.35781	0.994281	6859	1	-0.096683
RFX2	4	0.0016157	0.0058409	0.902323	118	3	-0.42183	0.7859	0.78545	0.996838	15017	0	-0.42183
ZNF574	4	0.0016303	0.0058989	0.902323	119	4	-0.39917	0.99837	0.99838	0.999884	19075	0	-0.39917
PCDHGC4	4	0.0016356	0.0059175	0.902323	120	1	-0.038842	0.58531	0.58488	0.996838	11198	1	-0.038842
TM9SF3	4	0.0016502	0.0059642	0.902323	121	3	-0.44797	0.98775	0.98776	0.999644	18882	0	-0.44797
TESPA1	4	0.0016519	0.0059735	0.902323	122	3	-0.57364	0.86957	0.86914	0.997906	16643	0	-0.57364
ZNF625	3	0.0016563	0.0046817	0.881237	123	2	-0.98352	0.61045	0.61074	0.996838	11654	0	-0.98352
MTUS2	4	0.0016661	0.0060206	0.902323	124	3	-0.7104	0.96843	0.96837	0.999644	18482	0	-0.7104
PDE4A	4	0.0016694	0.0060341	0.902323	125	3	-0.574	0.99704	0.99703	0.999884	19057	0	-0.574
DAAM2	4	0.0016785	0.00606	0.902323	126	4	-0.45602	0.99832	0.99833	0.999884	19074	0	-0.45602
FCGR2B	4	0.0016864	0.0060869	0.902323	127	2	-0.33416	0.64288	0.64239	0.996838	12274	0	-0.33416
DYRK1B	4	0.0016875	0.0060905	0.902323	128	1	-0.083358	0.55594	0.55676	0.996618	10673	1	-0.083358
SLC22A12	4	0.0016967	0.0061221	0.902323	129	2	-0.59382	0.98029	0.98033	0.999644	18723	0	-0.59382
GABRR1	4	0.0017394	0.0062796	0.909981	130	1	-0.10653	0.8556	0.85508	0.997906	16364	0	-0.10653
CABLES1	4	0.0017674	0.0063801	0.909981	131	3	-0.73927	0.8863	0.88598	0.998635	16952	0	-0.73927
MBOAT2	4	0.0017795	0.0064319	0.909981	132	3	-0.78209	0.98733	0.98736	0.999644	18874	0	-0.78209
FBXO3	4	0.0017822	0.0064407	0.909981	133	3	-0.64399	0.92546	0.92525	0.999441	17685	0	-0.64399
TSSK2	4	0.0017875	0.006463	0.909981	134	2	0.04869	0.017613	0.045214	0.953415	902	2	0.04869
CSDE1	4	0.0017912	0.0064744	0.909981	135	1	-0.22668	0.92437	0.92419	0.999441	17660	0	-0.22668
CHD1L	4	0.0018377	0.0066235	0.920254	136	2	-0.61617	0.91495	0.91473	0.999441	17478	0	-0.61617
AKR1A1	4	0.0018698	0.0067422	0.923798	137	3	-0.3598	0.82841	0.82779	0.996838	15850	0	-0.3598
HAT1	4	0.0018779	0.006766	0.923798	138	2	-0.42697	0.67797	0.67735	0.996838	12946	0	-0.42697
FOXP2	4	0.001895	0.0068287	0.925743	139	1	0.61663	0.073136	0.13339	0.993204	2562	2	0.61663
FARSA	4	0.0019318	0.0069633	0.930659	140	3	-0.81168	0.89849	0.89817	0.998635	17183	0	-0.81168
ING1	4	0.0019469	0.0070125	0.930659	141	3	-0.4682	0.92401	0.92386	0.999441	17649	0	-0.4682
CHRNA5	4	0.001954	0.0070374	0.930659	142	3	-0.32767	0.98913	0.98917	0.999846	18905	0	-0.32767
TPD52L3	4	0.0019595	0.0070597	0.930659	143	3	-0.57725	0.51708	0.52201	0.995332	10021	1	-0.57725
TSPAN15	4	0.0019838	0.0071477	0.935813	144	3	-0.86344	0.96441	0.96437	0.999644	18392	0	-0.86344
NAT10	4	0.0019988	0.0072	0.93625	145	2	0.068195	0.080576	0.1437	0.994281	2748	2	0.068195
SLC46A1	4	0.0020148	0.0072653	0.938353	146	3	-1.0663	0.88979	0.88944	0.998635	17021	0	-1.0663
TNFSF18	4	0.0020506	0.0073741	0.939221	147	1	-0.23518	0.6272	0.62673	0.996838	11975	0	-0.23518
CXCL11	4	0.0020728	0.0074626	0.939221	148	4	-0.43371	0.99793	0.99795	0.999884	19072	0	-0.43371
LRRFIP2	4	0.0020879	0.0075181	0.939221	149	2	-0.52284	0.97307	0.97301	0.999644	18572	0	-0.52284
THSD7A	4	0.0020933	0.0075398	0.939221	150	3	-0.82729	0.95947	0.95937	0.999644	18309	0	-0.82729
SAR1A	4	0.0021011	0.0075662	0.939221	151	3	-0.44015	0.4771	0.48847	0.995332	9354	1	-0.44015
DUSP23	4	0.0021025	0.0075709	0.939221	152	2	-0.22379	0.99048	0.9905	0.999846	18923	0	-0.22379
C17orf102	4	0.0021147	0.007616	0.939221	153	3	-0.46844	0.97265	0.97259	0.999644	18564	0	-0.46844
PDZRN3	4	0.0021461	0.0077284	0.946973	154	3	-0.61356	0.67863	0.67802	0.996838	12963	0	-0.61356
DNTT	4	0.0021837	0.0078532	0.950213	155	3	-0.63273	0.1448	0.23154	0.994281	4386	1	-0.63273
UBE2H	4	0.0021839	0.0078542	0.950213	156	4	-0.52239	0.99782	0.99783	0.999884	19071	0	-0.52239
ICA1	3	0.0021896	0.0061366	0.902323	157	3	-0.81294	0.99781	0.99786	0.999884	19070	0	-0.81294
C1QTNF7	4	0.0022476	0.0080764	0.959822	158	4	-0.48033	0.99775	0.99777	0.999884	19069	0	-0.48033
BHLHE23	4	0.0022541	0.0080987	0.959822	159	4	-0.53158	0.99775	0.99776	0.999884	19068	0	-0.53158
AUP1	4	0.0022581	0.0081127	0.959822	160	2	-0.45672	0.30857	0.36428	0.994281	6984	1	-0.45672
ARSJ	4	0.00229	0.0082147	0.959822	161	3	-0.7747	0.96701	0.96695	0.999644	18453	0	-0.7747
DNAJC12	4	0.0023147	0.0083132	0.959822	162	2	-0.081452	0.32864	0.37777	0.994426	7227	1	-0.081452
TMEM99	4	0.0023459	0.0084224	0.959822	163	3	-0.64763	0.99732	0.99733	0.999884	19060	0	-0.64763
CACNG5	4	0.0023476	0.0084297	0.959822	164	4	-0.71131	0.9976	0.9976	0.999884	19067	0	-0.71131
EBF2	4	0.0023618	0.0084789	0.959822	165	1	0.30702	0.32148	0.37289	0.994426	7131	1	0.30702
GPR32	4	0.0023647	0.0084898	0.959822	166	3	-0.53102	0.99167	0.99173	0.999846	18945	0	-0.53102
GEN1	3	0.0023738	0.0066437	0.920254	167	2	-0.81452	0.96541	0.96559	0.999644	18420	0	-0.81452
SLC9A4	4	0.0023958	0.0086079	0.959822	168	2	-0.3682	0.91676	0.91655	0.999441	17506	0	-0.3682
KCNE3	4	0.0024019	0.0086245	0.959822	169	3	-0.67945	0.77763	0.77716	0.996838	14850	0	-0.67945
SIN3B	4	0.0024137	0.0086685	0.959822	170	1	-0.088407	0.63929	0.63873	0.996838	12211	0	-0.088407
SRPK2	4	0.0024168	0.0086835	0.959822	171	4	-0.64407	0.99758	0.99758	0.999884	19066	0	-0.64407
KCNB1	4	0.0024615	0.008827	0.959822	172	3	-0.47434	0.9551	0.95499	0.999644	18227	0	-0.47434
ABHD16A	4	0.0024656	0.0088373	0.959822	173	2	-0.30255	0.81421	0.81381	0.996838	15562	0	-0.30255
ADAMTSL4	4	0.0024809	0.00887	0.959822	174	3	-0.44449	0.96392	0.96386	0.999644	18382	0	-0.44449
CHAF1A	4	0.0024938	0.0089016	0.959822	175	2	-0.83717	0.96525	0.96518	0.999644	18417	0	-0.83717
COBL	4	0.0025174	0.0089523	0.959822	176	1	0.19266	0.5214	0.52581	0.995697	10088	1	0.19266
LRRK2	4	0.002531	0.0089844	0.959822	177	3	-0.73008	0.33356	0.38114	0.994426	7293	1	-0.73008
EPO	4	0.0025693	0.0090839	0.959822	178	1	-0.20123	0.56072	0.56125	0.996778	10763	1	-0.20123
CCAR2	4	0.0026211	0.0092139	0.959822	179	1	0.04526	0.52901	0.53248	0.99628	10214	1	0.04526
PCDHB8	4	0.0026252	0.0092243	0.959822	180	2	-0.086692	0.11458	0.19038	0.994281	3607	2	-0.086692
SH2D1B	4	0.0026343	0.0092481	0.959822	181	3	-0.42062	0.9706	0.97054	0.999644	18523	0	-0.42062
ZNF14	4	0.0026506	0.0092875	0.959822	182	2	-0.2456	0.75936	0.75893	0.996838	14504	0	-0.2456
TACC1	4	0.002673	0.0093398	0.959822	183	1	-0.098005	0.7576	0.75717	0.996838	14471	0	-0.098005
WDR35	4	0.0027248	0.0094781	0.959822	184	1	-0.068489	0.92445	0.92426	0.999441	17663	0	-0.068489
WBP2NL	4	0.0027767	0.0096138	0.959822	185	1	0.12637	0.13221	0.21437	0.994281	4040	1	0.12637
TMEM176A	4	0.002799	0.0096728	0.959822	186	2	-0.57733	0.91738	0.91719	0.999441	17522	0	-0.57733
ASZ1	4	0.0028285	0.0097583	0.959822	187	1	0.051486	0.46443	0.47815	0.995332	9165	1	0.051486
TICAM1	4	0.0029292	0.010016	0.959822	188	3	-0.42034	0.99424	0.99429	0.999846	19002	0	-0.42034
PPP1R3C	4	0.0029316	0.01002	0.959822	189	3	-0.72287	0.82974	0.82909	0.996838	15877	0	-0.72287
OR4S1	4	0.0029322	0.010021	0.959822	190	3	-0.30246	0.88112	0.88064	0.997995	16863	0	-0.30246
PGM3	4	0.0029513	0.010065	0.959822	191	2	-0.34432	0.97554	0.97548	0.999644	18634	0	-0.34432
NIT1	4	0.0029841	0.010147	0.959822	192	1	-0.21936	0.50093	0.50825	0.995332	9748	1	-0.21936
ZNF83	4	0.0030085	0.010209	0.959822	193	2	-0.56286	0.97665	0.97664	0.999644	18649	0	-0.56286
C12orf80	4	0.0030357	0.010278	0.959822	194	2	-0.5088	0.48592	0.49579	0.995332	9492	1	-0.5088
PNLDC1	4	0.0030359	0.01028	0.959822	195	1	-0.22751	0.91513	0.91491	0.999441	17483	0	-0.22751
PKP4	4	0.0030391	0.010285	0.959822	196	2	-0.44009	0.49563	0.50381	0.995332	9661	1	-0.44009
RSPO1	4	0.0030877	0.010395	0.959822	197	2	-0.35345	0.81362	0.81322	0.996838	15548	0	-0.35345
SLC17A7	4	0.0031074	0.010445	0.959822	198	3	-0.57768	0.99387	0.99391	0.999846	18996	0	-0.57768
MROH2A	4	0.0031109	0.010452	0.959822	199	2	-0.1007	0.48976	0.49893	0.995332	9556	1	-0.1007
VIPR2	4	0.0031247	0.01049	0.959822	200	3	-0.50466	0.38489	0.41749	0.994426	7992	1	-0.50466
MORC4	4	0.0031396	0.010525	0.959822	201	1	-0.12347	0.78551	0.78507	0.996838	15011	0	-0.12347
RASA4B	4	0.0031629	0.010587	0.959822	202	3	-0.56685	0.69771	0.69703	0.996838	13284	0	-0.56685
ZNF286A	4	0.0031819	0.010632	0.959822	203	3	-0.56195	0.97403	0.97395	0.999644	18597	0	-0.56195
GPR39	4	0.0031914	0.010657	0.959822	204	1	0.012622	0.73555	0.73504	0.996838	14046	0	0.012622
TMEM123	4	0.0032114	0.010713	0.959822	205	3	-0.59746	0.92347	0.92332	0.999441	17636	0	-0.59746
EPHX3	4	0.0032432	0.010803	0.959822	206	1	-0.14933	0.81614	0.81575	0.996838	15611	0	-0.14933
ZNF749	4	0.003257	0.010837	0.959822	207	2	-0.24112	0.78558	0.78513	0.996838	15013	0	-0.24112
SUPT6H	4	0.0032951	0.010927	0.959822	208	1	0.076095	0.10246	0.17371	0.994281	3294	2	0.076095
NLRC4	4	0.0033469	0.011063	0.959822	209	2	-0.38816	0.48488	0.49493	0.995332	9476	1	-0.38816
DGKE	4	0.0033526	0.011077	0.959822	210	2	-0.4231	0.94624	0.94617	0.999644	18069	0	-0.4231
CDK17	4	0.0033633	0.011111	0.959822	211	2	-0.48536	0.63238	0.63192	0.996838	12074	0	-0.48536
CCNO	4	0.0033987	0.011194	0.959822	212	1	0.3639	0.15962	0.25153	0.994281	4779	2	0.3639
UGT1A1	4	0.0034027	0.011202	0.959822	213	3	-0.54636	0.22678	0.31239	0.994281	5963	1	-0.54636
UNC5D	4	0.0034496	0.011325	0.959822	214	2	-0.35133	0.82176	0.82127	0.996838	15718	0	-0.35133
HIST1H2BJ	4	0.0034505	0.011329	0.959822	215	3	-0.40054	0.74795	0.7475	0.996838	14281	0	-0.40054
NPIPB5	4	0.0034631	0.011361	0.959822	216	3	-0.86008	0.85921	0.85871	0.997906	16434	0	-0.86008
DIS3L2	4	0.0034739	0.011394	0.959822	217	3	-0.58318	0.96612	0.96605	0.999644	18437	0	-0.58318
OR10S1	4	0.0034901	0.011441	0.959822	218	3	-0.70192	0.76868	0.76826	0.996838	14679	0	-0.70192
NDUFC2	4	0.0035009	0.011468	0.959822	219	3	-0.61096	0.9688	0.96874	0.999644	18491	0	-0.61096
TEP1	4	0.0035023	0.011472	0.959822	220	1	0.074384	0.78925	0.78883	0.996838	15079	0	0.074384
KBTBD7	4	0.0035113	0.011495	0.959822	221	2	-0.5442	0.9217	0.9215	0.999441	17609	0	-0.5442
TRAF5	4	0.003515	0.011504	0.959822	222	2	-0.43926	0.8686	0.86816	0.997906	16616	0	-0.43926
VMP1	4	0.0035542	0.011593	0.959822	223	2	-0.37612	0.32991	0.37866	0.994426	7245	1	-0.37612
P2RX4	4	0.0035621	0.011611	0.959822	224	3	-0.54094	0.97178	0.97173	0.999644	18547	0	-0.54094
ABCC5	4	0.0035662	0.011617	0.959822	225	3	-0.55102	0.55881	0.55946	0.996618	10725	1	-0.55102
SCAMP5	4	0.0035699	0.011626	0.959822	226	2	-0.68289	0.89205	0.89173	0.998635	17063	0	-0.68289
SUB1	4	0.0035758	0.01164	0.959822	227	3	-0.56878	0.91755	0.91737	0.999441	17525	0	-0.56878
SP6	3	0.0036017	0.0099541	0.959822	228	3	-0.56052	0.9964	0.99647	0.999884	19046	0	-0.56052
SPRY3	4	0.003606	0.011733	0.959822	229	2	-0.34637	0.49542	0.50363	0.995332	9656	1	-0.34637
GOLGA6L9	4	0.0036462	0.011848	0.959822	230	3	-0.95593	0.59978	0.59927	0.996838	11453	0	-0.95593
C11orf73	4	0.0036578	0.011878	0.959822	231	2	-0.057779	0.34774	0.39083	0.994426	7469	1	-0.057779
LCE3A	4	0.0037096	0.012005	0.959822	232	2	-0.52112	0.78869	0.78826	0.996838	15071	0	-0.52112
CELA3B	4	0.0037387	0.012078	0.959822	233	3	-0.47774	0.9752	0.97514	0.999644	18621	0	-0.47774
TMED10	4	0.0037528	0.012115	0.959822	234	3	-0.69343	0.99339	0.99344	0.999846	18986	0	-0.69343
ITM2C	4	0.0037614	0.012134	0.959822	235	1	0.043589	0.69946	0.69879	0.996838	13321	0	0.043589
GAPT	4	0.0037741	0.012167	0.959822	236	3	-0.55149	0.46832	0.4813	0.995332	9221	1	-0.55149
B3GALNT2	4	0.003777	0.012177	0.959822	237	3	-0.65643	0.80974	0.80932	0.996838	15477	0	-0.65643
DNMT3A	4	0.0037975	0.012231	0.959822	238	3	-0.91116	0.57378	0.57366	0.996838	10993	1	-0.91116
OXLD1	4	0.0038132	0.012265	0.959822	239	1	0.025388	0.74752	0.74707	0.996838	14276	0	0.025388
CNGA2	4	0.003865	0.012395	0.959822	240	1	0.25625	0.56775	0.56788	0.996838	10887	1	0.25625
UNC5C	4	0.0039005	0.012469	0.959822	241	3	-0.48835	0.81153	0.81112	0.996838	15512	0	-0.48835
INO80C	4	0.003912	0.012494	0.959822	242	2	-0.31853	0.32268	0.37368	0.994426	7144	1	-0.31853
WDFY2	4	0.0039686	0.012633	0.959822	243	2	-0.35961	0.71286	0.71213	0.996838	13596	0	-0.35961
GTF2F1	4	0.0040204	0.012768	0.959822	244	1	0.049733	0.51584	0.52096	0.995332	9994	1	0.049733
CLTC	4	0.0040722	0.012895	0.959822	245	2	-0.11883	0.2922	0.35343	0.994281	6769	1	-0.11883
ALDH4A1	4	0.0040862	0.012932	0.959822	246	3	-0.43432	0.99588	0.99591	0.999884	19038	0	-0.43432
COL9A2	4	0.0040867	0.012933	0.959822	247	2	-0.36472	0.94569	0.9456	0.999644	18062	0	-0.36472
CASS4	4	0.0040922	0.01295	0.959822	248	3	-0.51505	0.70052	0.69982	0.996838	13349	0	-0.51505
PPIP5K1	4	0.004124	0.01303	0.959822	249	2	-0.052022	0.55503	0.55592	0.996618	10656	1	-0.052022
GABRB3	4	0.0041537	0.013101	0.959822	250	2	-0.23533	0.11657	0.19305	0.994281	3661	2	-0.23533
WBSCR22	4	0.0041758	0.013147	0.959822	251	1	0.0014608	0.11853	0.19568	0.994281	3707	1	0.0014608
ARF3	4	0.0041978	0.013212	0.959822	252	3	-0.5201	0.62486	0.62443	0.996838	11929	0	-0.5201
ZWINT	4	0.0042172	0.013259	0.959822	253	2	-0.48476	0.95303	0.95291	0.999644	18195	0	-0.48476
SAMD10	4	0.0042276	0.013284	0.959822	254	2	-0.36537	0.42627	0.44827	0.995332	8580	1	-0.36537
SCO2	4	0.0042329	0.013299	0.959822	255	3	-0.65847	0.99462	0.99467	0.999846	19012	0	-0.65847
TIGAR	4	0.0042332	0.0133	0.959822	256	2	-0.64206	0.871	0.87061	0.997906	16674	0	-0.64206
DLG2	4	0.0042513	0.013336	0.959822	257	3	-0.47709	0.37531	0.41048	0.994426	7856	1	-0.47709
PDK1	4	0.0042794	0.013407	0.959822	258	2	-0.30904	0.56489	0.56521	0.996838	10832	1	-0.30904
SMEK2	4	0.004313	0.013487	0.959822	259	3	-0.60496	0.92724	0.92702	0.999441	17726	0	-0.60496
SSFA2	4	0.0043312	0.013525	0.959822	260	2	-0.37165	0.74691	0.74646	0.996838	14267	0	-0.37165
MT3	3	0.0043662	0.01204	0.959822	261	3	-0.79886	0.99563	0.99575	0.999846	19031	0	-0.79886
ZNF792	4	0.004369	0.013623	0.959822	262	3	-0.73396	0.99464	0.99468	0.999846	19013	0	-0.73396
NPW	4	0.0043737	0.013636	0.959822	263	3	-0.71076	0.70729	0.70661	0.996838	13489	0	-0.71076
CPSF3L	4	0.0044024	0.013705	0.959822	264	2	-0.51277	0.64896	0.6484	0.996838	12394	0	-0.51277
WBSCR17	4	0.0044865	0.013906	0.959822	265	2	-0.40935	0.22343	0.3104	0.994281	5927	1	-0.40935
FITM1	4	0.004511	0.01398	0.959822	266	3	-1.0109	0.29532	0.35544	0.994281	6814	1	-1.0109
SIX2	4	0.0045383	0.014047	0.959822	267	1	0.19907	0.12919	0.21029	0.994281	3982	2	0.19907
C2orf48	4	0.0045446	0.014064	0.959822	268	3	-0.44991	0.82211	0.8216	0.996838	15724	0	-0.44991
FAM50A	4	0.0045582	0.014097	0.959822	269	2	-0.34478	0.18534	0.2862	0.994281	5460	2	-0.34478
PCDHA9	4	0.004559	0.014099	0.959822	270	3	-0.67247	0.99412	0.99417	0.999846	18999	0	-0.67247
C6orf10	4	0.0045767	0.014137	0.959822	271	3	-0.44884	0.53629	0.53888	0.99628	10336	1	-0.44884
CAPN13	4	0.0045789	0.014145	0.959822	272	2	-0.36033	0.57227	0.57218	0.996838	10970	1	-0.36033
DHCR7	4	0.0046246	0.014261	0.959822	273	2	-0.41191	0.94439	0.94429	0.999644	18037	0	-0.41191
COL27A1	4	0.0046419	0.014301	0.959822	274	1	0.29871	0.61485	0.6143	0.996838	11727	0	0.29871
SNN	4	0.0046455	0.014309	0.959822	275	2	-0.52283	0.95471	0.95457	0.999644	18221	0	-0.52283
FOLR2	4	0.0046915	0.014432	0.959822	276	2	-0.13398	0.1869	0.28831	0.994281	5505	2	-0.13398
SPNS3	4	0.0046936	0.014438	0.959822	277	2	-0.46268	0.60017	0.59965	0.996838	11460	0	-0.46268
GPR19	4	0.0047214	0.014525	0.959822	278	3	-0.54563	0.60944	0.60883	0.996838	11632	0	-0.54563
CCDC176	4	0.0047454	0.014584	0.959822	279	1	0.16963	0.05619	0.1095	0.989333	2111	2	0.16963
GPHN	4	0.0047972	0.014719	0.959822	280	2	-0.41935	0.98369	0.98369	0.999644	18794	0	-0.41935
YOD1	4	0.0048011	0.014731	0.959822	281	2	-0.73034	0.7786	0.77814	0.996838	14870	0	-0.73034
MAGEA8	4	0.0048306	0.014801	0.959822	282	3	-0.3987	0.88181	0.88136	0.997995	16877	0	-0.3987
GPR173	4	0.0048489	0.014853	0.959822	283	2	-0.29683	0.57799	0.57773	0.996838	11060	1	-0.29683
TFG	4	0.0048734	0.014912	0.959822	284	2	-0.40521	0.78854	0.7881	0.996838	15067	0	-0.40521
COIL	4	0.0048991	0.014985	0.959822	285	2	-0.089824	0.15467	0.24487	0.994281	4640	2	-0.089824
MLN	4	0.0048992	0.014985	0.959822	286	3	-0.53956	0.78983	0.78941	0.996838	15093	0	-0.53956
NR2F2	4	0.0049007	0.014989	0.959822	287	1	0.050049	0.46411	0.4779	0.995332	9160	1	0.050049
MPP4	4	0.0049481	0.015102	0.959822	288	3	-0.53496	0.72214	0.72154	0.996838	13782	0	-0.53496
IFNGR1	4	0.0049525	0.015113	0.959822	289	1	-0.18839	0.70366	0.70296	0.996838	13412	0	-0.18839
PIGB	4	0.0049532	0.015116	0.959822	290	3	-0.52514	0.90218	0.90181	0.998727	17258	0	-0.52514
NFIL3	4	0.0049617	0.015133	0.959822	291	3	-0.59638	0.20053	0.2965	0.994281	5665	1	-0.59638
CHMP7	4	0.0050008	0.015222	0.959822	292	3	-0.756	0.86858	0.86814	0.997906	16615	0	-0.756
NAMPT	4	0.0050042	0.015231	0.959822	293	1	0.18069	0.60658	0.60602	0.996838	11585	0	0.18069
MESDC1	4	0.0050264	0.015295	0.959822	294	3	-0.60541	0.82512	0.82456	0.996838	15790	0	-0.60541
ADGRL4	4	0.005056	0.015373	0.959822	295	2	-0.49062	0.87854	0.8781	0.997995	16808	0	-0.49062
HSP90AA1	4	0.0051077	0.015504	0.959822	296	2	-0.24967	0.33581	0.38268	0.994426	7325	1	-0.24967
DNAJC19	4	0.0051198	0.015531	0.959822	297	2	-0.53862	0.56697	0.56717	0.996838	10873	1	-0.53862
PAAF1	4	0.0051418	0.01558	0.959822	298	3	-0.53983	0.90871	0.90845	0.999441	17365	0	-0.53983
POMGNT1	4	0.0051595	0.015622	0.959822	299	2	0.2981	0.0070922	0.019833	0.950173	384	2	0.2981
FOXH1	4	0.0051626	0.015629	0.959822	300	3	-0.67094	0.88246	0.88202	0.997995	16885	0	-0.67094
HGC6.3	3	0.005208	0.014353	0.959822	301	2	-0.83584	0.59418	0.5945	0.996838	11358	0	-0.83584
SUMO2	4	0.0052112	0.015754	0.959822	302	3	-0.61581	0.95066	0.95059	0.999644	18153	0	-0.61581
FAM219B	4	0.0052202	0.01577	0.959822	303	3	-0.51218	0.87785	0.87741	0.997995	16791	0	-0.51218
ZCWPW2	4	0.005263	0.015885	0.959822	304	2	-0.3547	0.49846	0.50619	0.995332	9705	1	-0.3547
HIST1H3G	4	0.0052828	0.01594	0.959822	305	2	-0.23509	0.29915	0.35797	0.994281	6862	1	-0.23509
OR52L1	4	0.0053147	0.016014	0.959822	306	1	-0.036305	0.239	0.31991	0.994281	6112	1	-0.036305
STIM2	4	0.0053665	0.016142	0.959822	307	1	-0.17609	0.21532	0.30543	0.994281	5832	1	-0.17609
TNS1	4	0.0054182	0.016271	0.959822	308	2	-0.39278	0.2783	0.34452	0.994281	6596	1	-0.39278
RIMBP3B	4	0.0054302	0.016304	0.959822	309	2	-0.49727	0.90289	0.90255	0.998916	17270	0	-0.49727
PTGS2	4	0.00547	0.016411	0.959822	310	1	-0.18017	0.097888	0.16746	0.994281	3181	1	-0.18017
IL7	4	0.0054964	0.016474	0.959822	311	3	-0.39511	0.30881	0.36443	0.994281	6988	1	-0.39511
ETV3L	4	0.0054979	0.016476	0.959822	312	2	-0.49715	0.20653	0.30009	0.994281	5730	1	-0.49715
C1orf115	4	0.0055217	0.016534	0.959822	313	1	-0.021041	0.033472	0.07752	0.978738	1492	1	-0.021041
GLIS2	4	0.0055218	0.016534	0.959822	314	3	-0.52113	0.94398	0.94388	0.999644	18032	0	-0.52113
LY86	4	0.0055341	0.016561	0.959822	315	3	-0.38572	0.60139	0.60088	0.996838	11486	0	-0.38572
S1PR4	4	0.0055432	0.016583	0.959822	316	3	-0.7064	0.79908	0.79873	0.996838	15266	0	-0.7064
MT1X	4	0.0055454	0.016591	0.959822	317	3	-0.48123	0.44059	0.4594	0.995332	8792	1	-0.48123
REEP3	4	0.0055796	0.016674	0.959822	318	2	-0.17186	0.54071	0.54284	0.996618	10401	1	-0.17186
MARS2	4	0.0055819	0.016679	0.959822	319	3	-0.72861	0.46078	0.47527	0.995332	9109	1	-0.72861
TCEB3	4	0.0056252	0.016782	0.959822	320	1	-0.028157	0.32385	0.37447	0.994426	7161	1	-0.028157
COPS6	4	0.0056252	0.016782	0.959822	321	2	-0.61985	0.86782	0.86736	0.997906	16603	0	-0.61985
NT5C1A	4	0.0056298	0.016796	0.959822	322	2	-0.95935	0.3583	0.39832	0.994426	7621	1	-0.95935
TFAP2C	4	0.0056406	0.016823	0.959822	323	3	-0.45057	0.8964	0.89609	0.998635	17147	0	-0.45057
CLSPN	4	0.0056535	0.016853	0.959822	324	3	-0.67321	0.8737	0.87327	0.997995	16714	0	-0.67321
TGIF2LY	4	0.0056769	0.016915	0.959822	325	1	0.10413	0.582	0.58162	0.996838	11138	1	0.10413
CHL1	4	0.0056849	0.016935	0.959822	326	2	-0.57226	0.69616	0.69549	0.996838	13259	0	-0.57226
PCDHB16	4	0.0057217	0.017026	0.959822	327	2	-0.37915	0.92852	0.92833	0.999644	17749	0	-0.37915
HK1	4	0.0057287	0.017044	0.959822	328	1	-0.098587	0.94901	0.94895	0.999644	18120	0	-0.098587
LRRC2	4	0.0057593	0.017117	0.959822	329	3	-0.48928	0.50991	0.5158	0.995332	9896	1	-0.48928
ARSK	4	0.0057761	0.017159	0.959822	330	3	-0.40302	0.89616	0.89584	0.998635	17141	0	-0.40302
USP3	4	0.0057804	0.01717	0.959822	331	2	-0.15998	0.023609	0.059181	0.978738	1140	2	-0.15998
POLR2I	4	0.0058004	0.017226	0.959822	332	3	-0.95309	0.23832	0.31948	0.994281	6102	1	-0.95309
SOX21	4	0.0058321	0.017302	0.959822	333	2	-0.33718	0.40086	0.42923	0.994426	8227	1	-0.33718
ARTN	3	0.0058458	0.016029	0.959822	334	2	-0.77508	0.40062	0.40614	0.994426	8221	1	-0.77508
SLC25A1	4	0.0058701	0.017403	0.959822	335	2	-0.89779	0.99087	0.99092	0.999846	18931	0	-0.89779
ANO7	4	0.0058776	0.017424	0.959822	336	3	-0.7273	0.36841	0.40556	0.994426	7757	1	-0.7273
TRAPPC1	4	0.0058838	0.017437	0.959822	337	2	-0.32107	0.52768	0.5313	0.996207	10192	1	-0.32107
MYBPH	4	0.0058852	0.017441	0.959822	338	3	-0.54771	0.039837	0.086574	0.978738	1654	1	-0.54771
IQGAP2	4	0.0059356	0.017566	0.959822	339	3	-0.67931	0.98609	0.98609	0.999644	18835	0	-0.67931
PMVK	4	0.0059873	0.017692	0.959822	340	1	-0.19285	0.42057	0.44393	0.995332	8509	1	-0.19285
B3GNT9	4	0.0059874	0.017692	0.959822	341	2	-0.53743	0.98787	0.98789	0.999644	18885	0	-0.53743
HELQ	4	0.0059956	0.01771	0.959822	342	3	-0.63277	0.99653	0.99654	0.999884	19048	0	-0.63277
MAPK14	4	0.006039	0.017829	0.959822	343	2	-0.31892	0.9112	0.91099	0.999441	17412	0	-0.31892
SBSN	4	0.0060907	0.01796	0.959822	344	2	-0.2711	0.74507	0.74457	0.996838	14234	0	-0.2711
TUBA3D	4	0.0061074	0.018006	0.959822	345	3	-0.83772	0.93395	0.93379	0.999644	17826	0	-0.83772
EIF3CL	4	0.0061105	0.018012	0.959822	346	3	-0.52638	0.46894	0.48181	0.995332	9229	1	-0.52638
PDE5A	4	0.0061287	0.018045	0.959822	347	3	-0.67837	0.55851	0.55917	0.996618	10720	1	-0.67837
SPANXD	4	0.0061424	0.018087	0.959822	348	1	0.086704	0.43381	0.45416	0.995332	8691	1	0.086704
SST	4	0.0061891	0.0182	0.959822	349	3	-0.64343	0.72392	0.72341	0.996838	13815	0	-0.64343
SGCB	4	0.0061942	0.018212	0.959822	350	1	-0.031518	0.64778	0.64724	0.996838	12368	0	-0.031518
WEE1	4	0.0062185	0.018272	0.959822	351	3	-0.78935	0.60777	0.60718	0.996838	11602	0	-0.78935
CPSF4	4	0.0062204	0.018276	0.959822	352	3	-0.54035	0.95374	0.95363	0.999644	18204	0	-0.54035
ABI3	4	0.0062459	0.018334	0.959822	353	3	-0.30499	0.49367	0.50218	0.995332	9628	1	-0.30499
RDH14	4	0.0062814	0.018417	0.959822	354	3	-0.36244	0.97864	0.97868	0.999644	18692	0	-0.36244
NAB2	4	0.0062974	0.018448	0.959822	355	2	-0.15503	0.26775	0.33781	0.994281	6466	1	-0.15503
ADGRF3	4	0.0062976	0.018448	0.959822	356	1	-0.051127	0.92403	0.92388	0.999441	17650	0	-0.051127
FAM65A	4	0.0063167	0.018497	0.959822	357	2	-0.20736	0.4333	0.45375	0.995332	8685	1	-0.20736
ZNF322	4	0.0063368	0.018545	0.959822	358	3	-0.48799	0.20627	0.29994	0.994281	5728	1	-0.48799
TAS2R16	4	0.0063493	0.018581	0.959822	359	1	0.15053	0.47971	0.49063	0.995332	9397	1	0.15053
EIF2S3	4	0.0063667	0.01863	0.959822	360	3	-0.95931	0.7973	0.7969	0.996838	15236	0	-0.95931
CUL2	4	0.0063926	0.018692	0.959822	361	3	-0.81783	0.44425	0.46222	0.995332	8858	1	-0.81783
CABIN1	4	0.006401	0.018713	0.959822	362	2	-0.10584	0.10785	0.18122	0.994281	3430	1	-0.10584
IZUMO1R	4	0.0064527	0.01885	0.959822	363	1	-0.014557	0.48863	0.49801	0.995332	9540	1	-0.014557
TMEM88	4	0.0065044	0.018979	0.959822	364	3	-0.67162	0.56797	0.56806	0.996838	10892	1	-0.67162
EVA1B	4	0.0065561	0.019106	0.959822	365	1	0.0066933	0.42422	0.4467	0.995332	8554	1	0.0066933
SMC5	4	0.0065951	0.019202	0.959822	366	2	-0.63738	0.13211	0.21424	0.994281	4036	1	-0.63738
KRT1	4	0.0066043	0.019228	0.959822	367	3	-0.5567	0.81674	0.81633	0.996838	15622	0	-0.5567
PRR13	4	0.0066078	0.019235	0.959822	368	1	0.31952	0.1513	0.24032	0.994281	4554	2	0.31952
NT5DC2	4	0.0066297	0.019282	0.959822	369	2	-0.39034	0.78081	0.78033	0.996838	14914	0	-0.39034
DNAH8	4	0.0066396	0.019307	0.959822	370	2	-0.50834	0.94356	0.94347	0.999644	18027	0	-0.50834
OR10A7	4	0.0066595	0.019361	0.959822	371	1	-0.0018513	0.060135	0.11503	0.990795	2209	1	-0.0018513
MEOX1	4	0.0066843	0.019424	0.959822	372	2	-0.18316	0.16214	0.25491	0.994281	4847	2	-0.18316
ZFP30	4	0.0066882	0.019434	0.959822	373	3	-0.47353	0.92372	0.92358	0.999441	17642	0	-0.47353
CLEC4F	4	0.0067112	0.01949	0.959822	374	2	-0.31682	0.75762	0.75719	0.996838	14473	0	-0.31682
LY6G6D	4	0.0067191	0.019507	0.959822	375	2	-1.0247	0.99135	0.99139	0.999846	18936	0	-1.0247
VWDE	4	0.0067629	0.019618	0.959822	376	1	-0.042759	0.57529	0.57514	0.996838	11017	1	-0.042759
SEC11C	4	0.0067889	0.019672	0.959822	377	2	-0.091931	0.25074	0.32716	0.994281	6262	1	-0.091931
SLX1A	3	0.0067908	0.018497	0.959822	378	2	-0.9956	0.98303	0.98318	0.999644	18782	0	-0.9956
ANP32A	4	0.0068226	0.019753	0.959822	379	3	-0.57195	0.97152	0.97149	0.999644	18542	0	-0.57195
ARX	4	0.006834	0.019776	0.959822	380	3	-0.41137	0.32806	0.37735	0.994426	7215	1	-0.41137
GYPC	4	0.0068663	0.019849	0.959822	381	2	-0.18053	0.050826	0.10194	0.988111	1966	1	-0.18053
CSTF2	4	0.0068742	0.019869	0.959822	382	2	-0.68732	0.9951	0.99513	0.999846	19022	0	-0.68732
EMX2	4	0.0068978	0.019923	0.959822	383	3	-0.62281	0.91137	0.91116	0.999441	17417	0	-0.62281
RSBN1L	4	0.0069095	0.019953	0.959822	384	2	-0.23228	0.83027	0.82963	0.996838	15890	0	-0.23228
APITD1	3	0.0069132	0.018831	0.959822	385	3	-0.58535	0.99309	0.99323	0.999846	18979	0	-0.58535
NXNL1	4	0.0069179	0.019969	0.959822	386	1	0.071669	0.80817	0.80776	0.996838	15453	0	0.071669
GPRIN1	4	0.0069377	0.020025	0.959822	387	3	-0.64119	0.82006	0.81957	0.996838	15678	0	-0.64119
ZNF266	4	0.0069696	0.020103	0.959822	388	2	-0.29747	0.90738	0.90715	0.999441	17337	0	-0.29747
ADSL	4	0.0069946	0.020159	0.959822	389	3	-0.67414	0.46709	0.48031	0.995332	9207	1	-0.67414
RIMS1	4	0.0070213	0.020219	0.959822	390	2	-0.1693	0.83108	0.83048	0.996838	15909	0	-0.1693
SLC2A7	4	0.007026	0.020227	0.959822	391	2	-0.39776	0.80688	0.80651	0.996838	15427	0	-0.39776
LOC102724279	4	0.0070667	0.020327	0.959822	392	2	-0.29018	0.92236	0.9222	0.999441	17622	0	-0.29018
FAAH2	4	0.007073	0.020342	0.959822	393	1	0.2362	0.18612	0.28725	0.994281	5485	1	0.2362
TBP	4	0.0071247	0.020465	0.959822	394	1	0.22612	0.71059	0.7099	0.996838	13548	0	0.22612
FSTL5	4	0.0071434	0.020512	0.959822	395	2	-0.39569	0.8029	0.80248	0.996838	15347	0	-0.39569
PAK2	4	0.0071639	0.020572	0.959822	396	2	-0.07158	0.083943	0.14835	0.994281	2835	2	-0.07158
PPP2R1B	4	0.0071763	0.020606	0.959822	397	1	-0.01963	0.59028	0.58974	0.996838	11290	1	-0.01963
FAM117A	4	0.0071845	0.020625	0.959822	398	3	-0.63059	0.69072	0.69012	0.996838	13168	0	-0.63059
TAF2	4	0.0072232	0.02072	0.959822	399	3	-0.71552	0.7407	0.74019	0.996838	14147	0	-0.71552
USP17L10	4	0.0072797	0.020853	0.959822	400	2	-0.14097	0.98528	0.98528	0.999644	18820	0	-0.14097
CD79B	4	0.0072876	0.020873	0.959822	401	2	-0.23295	0.54826	0.54968	0.996618	10536	1	-0.23295
HERC4	4	0.0073056	0.020919	0.959822	402	3	-0.49489	0.74719	0.74674	0.996838	14271	0	-0.49489
ADGRB3	4	0.0073077	0.020924	0.959822	403	3	-0.58225	0.97739	0.97742	0.999644	18668	0	-0.58225
POLI	4	0.0073135	0.020939	0.959822	404	3	-0.83529	0.56752	0.56768	0.996838	10882	1	-0.83529
NEK8	4	0.0073314	0.020986	0.959822	405	1	0.30532	0.035055	0.079746	0.978738	1536	2	0.30532
GABRA1	4	0.0073469	0.021021	0.959822	406	3	-0.66082	0.99621	0.99624	0.999884	19045	0	-0.66082
CCDC102B	4	0.0073498	0.021026	0.959822	407	2	-0.28837	0.87986	0.87939	0.997995	16835	0	-0.28837
MFSD7	4	0.0073706	0.021078	0.959822	408	2	-0.38758	0.84204	0.84131	0.997659	16116	0	-0.38758
PBK	4	0.007383	0.021103	0.959822	409	3	-0.50709	0.99265	0.9927	0.999846	18968	0	-0.50709
NEFM	4	0.0074018	0.02116	0.959822	410	3	-0.45536	0.88858	0.88824	0.998635	16999	0	-0.45536
CTAGE5	4	0.0074347	0.021245	0.959822	411	2	-0.47275	0.98242	0.98243	0.999644	18765	0	-0.47275
FAM132A	4	0.0074645	0.02132	0.959822	412	3	-0.50213	0.81321	0.81281	0.996838	15541	0	-0.50213
PROKR1	4	0.0074676	0.021326	0.959822	413	3	-0.38048	0.99599	0.99602	0.999884	19041	0	-0.38048
ZNF607	4	0.0074864	0.021371	0.959822	414	1	-0.1284	0.88972	0.88938	0.998635	17019	0	-0.1284
RELA	4	0.0075361	0.021492	0.959822	415	3	-0.78483	0.97409	0.974	0.999644	18599	0	-0.78483
VSTM2L	4	0.007565	0.021566	0.959822	416	3	-0.46859	0.61266	0.61213	0.996838	11699	0	-0.46859
ZPLD1	4	0.0075897	0.021627	0.959822	417	1	0.058154	0.3509	0.39309	0.994426	7520	1	0.058154
TMEM130	4	0.007594	0.021641	0.959822	418	3	-0.82183	0.98154	0.98157	0.999644	18749	0	-0.82183
ABRACL	4	0.0076207	0.021693	0.959822	419	3	-0.38035	0.28669	0.34991	0.994281	6699	1	-0.38035
KRBOX4	4	0.0076386	0.02173	0.959822	420	3	-0.42643	0.44193	0.46042	0.995332	8815	1	-0.42643
IFNLR1	4	0.0076413	0.021735	0.959822	421	1	-0.14345	0.44568	0.46331	0.995332	8876	1	-0.14345
AIF1	4	0.0077059	0.021879	0.959822	422	3	-0.45297	0.99173	0.99179	0.999846	18948	0	-0.45297
CLSTN1	3	0.0077204	0.020931	0.959822	423	3	-0.35121	0.99228	0.9924	0.999846	18960	0	-0.35121
RBFOX1	4	0.007723	0.021923	0.959822	424	2	-0.2682	0.21489	0.30516	0.994281	5825	1	-0.2682
ACADVL	4	0.0077446	0.021979	0.959822	425	2	-0.41179	0.8423	0.84158	0.997659	16119	0	-0.41179
DIAPH1	4	0.0077917	0.022091	0.959822	426	3	-0.55899	0.95617	0.95609	0.999644	18251	0	-0.55899
CES5A	4	0.0077963	0.022099	0.959822	427	1	-0.25487	0.62977	0.62933	0.996838	12026	0	-0.25487
DAB1	4	0.0077977	0.022101	0.959822	428	2	-0.23231	0.61039	0.60978	0.996838	11652	0	-0.23231
NDUFB1	4	0.0078479	0.022227	0.959822	429	1	-0.12678	0.86648	0.86603	0.997906	16573	0	-0.12678
HIST1H2BD	4	0.0078508	0.022234	0.959822	430	3	-0.3943	0.43201	0.45275	0.995332	8667	1	-0.3943
DCST2	4	0.0078619	0.022257	0.959822	431	2	-0.35945	0.64606	0.64551	0.996838	12330	0	-0.35945
LGALSL	4	0.0078996	0.022345	0.959822	432	1	-0.21623	0.42081	0.44411	0.995332	8513	1	-0.21623
ABAT	4	0.0079147	0.022385	0.959822	433	3	-0.52282	0.95641	0.95633	0.999644	18256	0	-0.52282
SRPK3	4	0.0079264	0.022413	0.959822	434	2	-0.22093	0.7389	0.73839	0.996838	14105	0	-0.22093
CHIC2	4	0.0079812	0.022544	0.959822	435	3	-0.66203	0.36594	0.40379	0.994426	7723	1	-0.66203
RGMA	4	0.0079911	0.022572	0.959822	436	3	-0.38837	0.71893	0.71828	0.996838	13716	0	-0.38837
RIOK2	4	0.0080029	0.022599	0.959822	437	2	-0.36814	0.992	0.99206	0.999846	18953	0	-0.36814
CARKD	4	0.0080182	0.022635	0.959822	438	2	0.035749	0.22995	0.31434	0.994281	6000	1	0.035749
SLC12A9	4	0.0080273	0.022654	0.959822	439	3	-0.43547	0.82011	0.81962	0.996838	15680	0	-0.43547
ZNF600	4	0.008069	0.022753	0.959822	440	3	-0.68886	0.99155	0.9916	0.999846	18942	0	-0.68886
GPSM3	4	0.0081062	0.022848	0.959822	441	1	-0.022667	0.40966	0.43566	0.994426	8367	1	-0.022667
CCL22	4	0.0081247	0.022893	0.959822	442	3	-0.42812	0.78525	0.78481	0.996838	15004	0	-0.42812
LHFP	4	0.0081457	0.022948	0.959822	443	3	-0.55208	0.75235	0.752	0.996838	14375	0	-0.55208
GTF2IRD2B	4	0.0081578	0.022975	0.959822	444	2	-0.53873	0.92578	0.92559	0.999441	17691	0	-0.53873
TMEM47	4	0.0081923	0.023056	0.959822	445	2	-0.46896	0.97766	0.97769	0.999644	18674	0	-0.46896
KPNA7	4	0.0082094	0.023104	0.959822	446	2	-0.028458	0.40682	0.4336	0.994426	8318	1	-0.028458
KATNA1	4	0.0082228	0.023134	0.959822	447	3	-0.90375	0.56816	0.56825	0.996838	10894	1	-0.90375
TUBGCP2	4	0.0082611	0.023227	0.959822	448	1	-0.35874	0.75679	0.75639	0.996838	14453	0	-0.35874
ZNF318	4	0.0083127	0.023352	0.959822	449	2	-0.4153	0.87088	0.87047	0.997906	16673	0	-0.4153
HERC2	4	0.0083264	0.023387	0.959822	450	3	-0.53415	0.97953	0.97958	0.999644	18707	0	-0.53415
CSF1R	4	0.0083312	0.023398	0.959822	451	3	-0.63477	0.5624	0.56287	0.996838	10791	1	-0.63477
ZBBX	4	0.0083619	0.023474	0.959822	452	3	-0.558	0.75796	0.75753	0.996838	14481	0	-0.558
RNASE9	4	0.0083643	0.023478	0.959822	453	2	-0.24905	0.30561	0.36228	0.994281	6942	1	-0.24905
ITGAM	4	0.008416	0.023596	0.959822	454	1	-0.12671	0.86916	0.86873	0.997906	16631	0	-0.12671
LACTB	4	0.0084676	0.023733	0.959822	455	1	0.34913	0.16935	0.26459	0.994281	5029	2	0.34913
RRH	4	0.0085192	0.023851	0.959822	456	1	0.049101	0.016804	0.043306	0.950173	863	1	0.049101
FCGR3A	4	0.0085313	0.023883	0.959822	457	3	-0.51337	0.65955	0.65899	0.996838	12594	0	-0.51337
WFDC2	4	0.0085458	0.023916	0.959822	458	2	-0.23177	0.37858	0.41285	0.994426	7908	1	-0.23177
FGF3	4	0.0085514	0.023933	0.959822	459	2	-0.38614	0.58719	0.58668	0.996838	11236	1	-0.38614
PAPD5	4	0.0085708	0.023984	0.959822	460	1	-0.16697	0.38123	0.41479	0.994426	7938	1	-0.16697
FAM179B	4	0.0086225	0.024116	0.959822	461	2	-0.1686	0.84819	0.84759	0.997906	16225	0	-0.1686
DOCK10	4	0.0086713	0.024234	0.959822	462	3	-0.87098	0.98556	0.98556	0.999644	18825	0	-0.87098
DRD2	4	0.0086741	0.024238	0.959822	463	2	-0.21734	0.059093	0.11357	0.990795	2188	2	-0.21734
CCER2	4	0.0086762	0.024242	0.959822	464	3	-0.43408	0.33929	0.38504	0.994426	7366	1	-0.43408
MAFF	4	0.0086786	0.024247	0.959822	465	3	-0.4645	0.94997	0.9499	0.999644	18140	0	-0.4645
RIN1	4	0.0087687	0.024464	0.959822	466	3	-0.83181	0.95702	0.95695	0.999644	18272	0	-0.83181
ADM	4	0.0087712	0.02447	0.959822	467	3	-0.55306	0.71444	0.71374	0.996838	13626	0	-0.55306
SLC35B1	4	0.0087773	0.024491	0.959822	468	2	-0.35576	0.48054	0.4913	0.995332	9411	1	-0.35576
SHISA2	4	0.0088005	0.024539	0.959822	469	3	-0.578	0.9877	0.98772	0.999644	18881	0	-0.578
HNRNPM	4	0.0088289	0.024606	0.959822	470	2	-0.35719	0.17686	0.27475	0.994281	5233	1	-0.35719
MMP23B	4	0.0088349	0.024623	0.959822	471	3	-0.39417	0.30498	0.36186	0.994281	6936	1	-0.39417
TMEM208	4	0.0088521	0.024672	0.959822	472	3	-0.62121	0.41829	0.4422	0.995332	8473	1	-0.62121
PHOX2A	4	0.0088545	0.024675	0.959822	473	3	-0.31273	0.99387	0.9939	0.999846	18995	0	-0.31273
TBC1D8	4	0.0088717	0.024725	0.959822	474	3	-0.37921	0.94193	0.94185	0.999644	17995	0	-0.37921
BLZF1	4	0.0088805	0.024742	0.959822	475	1	-0.086726	0.94271	0.94262	0.999644	18011	0	-0.086726
GRB14	4	0.0089211	0.024822	0.959822	476	3	-0.37637	0.30034	0.35882	0.994281	6879	1	-0.37637
ZNF675	4	0.0089321	0.024852	0.959822	477	1	0.51077	0.14038	0.22555	0.994281	4267	2	0.51077
DIS3L	4	0.0089483	0.024892	0.959822	478	3	-0.72771	0.99193	0.992	0.999846	18952	0	-0.72771
FPGS	4	0.0089656	0.024935	0.959822	479	3	-0.78027	0.99677	0.99677	0.999884	19053	0	-0.78027
LRSAM1	4	0.0089837	0.024981	0.959822	480	2	-0.077844	0.062909	0.11893	0.990795	2283	1	-0.077844
GORAB	4	0.0089854	0.024983	0.959822	481	3	-0.38281	0.98456	0.98457	0.999644	18811	0	-0.38281
FHDC1	4	0.0090353	0.025111	0.959822	482	1	-0.15506	0.89648	0.89617	0.998635	17151	0	-0.15506
R3HDML	4	0.0091385	0.025354	0.959822	483	2	-0.29214	0.054269	0.10681	0.989317	2060	1	-0.29214
CAST	4	0.0091901	0.025482	0.959822	484	1	-0.022308	0.79601	0.79561	0.996838	15209	0	-0.022308
CHRNA6	4	0.009198	0.025499	0.959822	485	3	-0.49573	0.68646	0.68588	0.996838	13101	0	-0.49573
TMEM104	4	0.0092417	0.025616	0.959822	486	1	-0.060921	0.38178	0.41519	0.994426	7946	1	-0.060921
DPH2	4	0.009274	0.025689	0.959822	487	2	-0.42341	0.38471	0.41735	0.994426	7991	1	-0.42341
BCR	4	0.0092933	0.025738	0.959822	488	2	-0.49344	0.9908	0.99085	0.999846	18929	0	-0.49344
ARID4A	4	0.0092991	0.025751	0.959822	489	3	-0.52716	0.41189	0.43734	0.994886	8393	1	-0.52716
MTPAP	4	0.0093089	0.025769	0.959822	490	2	-0.12231	0.45213	0.46838	0.995332	8969	1	-0.12231
CADM4	4	0.0093143	0.025787	0.959822	491	3	-0.34128	0.93046	0.93024	0.999644	17773	0	-0.34128
ITGA8	4	0.0093449	0.025862	0.959822	492	2	-0.30093	0.6469	0.64635	0.996838	12349	0	-0.30093
STON1-GTF2A1L	4	0.0093965	0.025998	0.959822	493	1	0.026791	0.47113	0.48355	0.995332	9263	1	0.026791
JAKMIP1	4	0.0094429	0.0261	0.959822	494	3	-0.65018	0.52942	0.53285	0.99628	10221	1	-0.65018
MAP3K6	4	0.0094481	0.026115	0.959822	495	1	-0.18923	0.86843	0.86801	0.997906	16613	0	-0.18923
CCL17	4	0.0094663	0.026148	0.959822	496	2	-0.22334	0.1495	0.23792	0.994281	4513	1	-0.22334
EFNB2	4	0.0094722	0.026163	0.959822	497	2	-0.18283	0.054728	0.10746	0.989317	2072	2	-0.18283
TYW5	4	0.0094804	0.026183	0.959822	498	3	-0.41181	0.99245	0.99251	0.999846	18964	0	-0.41181
ADAM7	4	0.0094958	0.026222	0.959822	499	3	-0.33374	0.9561	0.95602	0.999644	18249	0	-0.33374
SHOX2	4	0.0095015	0.026233	0.959822	500	2	-0.38182	0.8094	0.80898	0.996838	15471	0	-0.38182
GUCY1B3	4	0.009537	0.026325	0.959822	501	3	-0.3174	0.81813	0.81765	0.996838	15643	0	-0.3174
ATP5G3	4	0.0095513	0.026362	0.959822	502	1	0.56106	0.047024	0.096601	0.978738	1876	2	0.56106
KRT27	4	0.0096028	0.026486	0.959822	503	1	-0.27603	0.84341	0.84273	0.997659	16144	0	-0.27603
SEBOX	4	0.0096191	0.026527	0.959822	504	2	-0.43622	0.9266	0.92639	0.999441	17711	0	-0.43622
OLFML2B	4	0.009625	0.02654	0.959822	505	3	-0.59224	0.29296	0.35395	0.994281	6781	1	-0.59224
OR10J1	4	0.0096301	0.026556	0.959822	506	3	-0.58666	0.33045	0.37902	0.994426	7252	1	-0.58666
TAS2R39	4	0.0096544	0.026618	0.959822	507	1	-0.040296	0.019162	0.048881	0.958771	969	1	-0.040296
RAD51C	4	0.0096664	0.026644	0.959822	508	3	-0.70133	0.43864	0.45786	0.995332	8762	1	-0.70133
ZHX3	4	0.009706	0.026758	0.959822	509	1	0.10999	0.78425	0.78381	0.996838	14976	0	0.10999
EFHD1	4	0.0097237	0.026808	0.959822	510	3	-0.39557	0.99522	0.99525	0.999846	19025	0	-0.39557
SNX9	4	0.0097473	0.026863	0.959822	511	3	-0.3693	0.40485	0.43215	0.994426	8290	1	-0.3693
HS3ST3A1	4	0.0097576	0.026887	0.959822	512	2	0.097357	0.12396	0.20313	0.994281	3843	2	0.097357
OR7D4	4	0.0098091	0.027018	0.959822	513	1	0.17652	0.39307	0.42344	0.994426	8103	1	0.17652
GCSH	4	0.0098496	0.027116	0.959822	514	3	-0.61166	0.68469	0.6841	0.996838	13074	0	-0.61166
GJC2	4	0.0098607	0.027142	0.959822	515	1	0.075619	0.396	0.42562	0.994426	8149	1	0.075619
LIX1	4	0.0098785	0.027182	0.959822	516	3	-0.47064	0.79624	0.79584	0.996838	15215	0	-0.47064
PDS5A	4	0.0098785	0.027182	0.959822	517	3	-0.64704	0.96245	0.96238	0.999644	18360	0	-0.64704
CUL4A	4	0.0099123	0.02727	0.959822	518	2	-0.37711	0.82606	0.82546	0.996838	15809	0	-0.37711
TDGF1	4	0.0099287	0.027308	0.959822	519	3	-0.4608	0.97192	0.97189	0.999644	18551	0	-0.4608
GABRG2	4	0.0099639	0.027388	0.959822	520	1	0.19042	0.10947	0.18351	0.994281	3475	1	0.19042
MED23	4	0.0099941	0.027457	0.959822	521	2	-0.243	0.65613	0.65552	0.996838	12530	0	-0.243
FAM114A2	4	0.010015	0.027504	0.959822	522	1	-0.11026	0.0088805	0.024233	0.950173	479	1	-0.11026
SLA2	4	0.010018	0.027511	0.959822	523	2	-0.20821	0.17137	0.26736	0.994281	5088	1	-0.20821
RBAK	4	0.010051	0.027583	0.959822	524	3	-0.44148	0.48684	0.49656	0.995332	9510	1	-0.44148
C2orf88	4	0.010067	0.027619	0.959822	525	2	-0.15027	0.39973	0.4284	0.994426	8207	1	-0.15027
TRIO	4	0.010086	0.027656	0.959822	526	3	-0.4361	0.97328	0.97322	0.999644	18578	0	-0.4361
PUS1	4	0.010119	0.027734	0.959822	527	1	0.02483	0.57646	0.57627	0.996838	11034	1	0.02483
VASH1	4	0.01017	0.02787	0.959822	528	2	-0.058321	0.38152	0.41499	0.994426	7942	1	-0.058321
FASLG	4	0.010171	0.027872	0.959822	529	3	-0.73186	0.30818	0.36401	0.994281	6978	1	-0.73186
ZNF347	4	0.010174	0.027882	0.959822	530	3	-0.34163	0.83055	0.82991	0.996838	15899	0	-0.34163
FRMD6	4	0.010205	0.027951	0.959822	531	2	-0.30418	0.53725	0.53973	0.99628	10353	1	-0.30418
ZRANB2	4	0.010222	0.027992	0.959822	532	1	0.29443	0.046522	0.095888	0.978738	1859	1	0.29443
FJX1	4	0.010303	0.028199	0.959822	533	2	-0.29113	0.49098	0.49994	0.995332	9583	1	-0.29113
PCDHB13	4	0.010312	0.028218	0.959822	534	3	-0.65296	0.70975	0.70905	0.996838	13531	0	-0.65296
OR51E2	4	0.010325	0.028249	0.959822	535	2	-0.31006	0.85501	0.85448	0.997906	16350	0	-0.31006
PRMT5	4	0.010376	0.028377	0.959822	536	1	-0.082525	0.26619	0.33682	0.994281	6446	1	-0.082525
PAGE2B	3	0.010426	0.027908	0.959822	537	2	-0.73723	0.15156	0.20892	0.994281	4559	1	-0.73723
LOC102723859	4	0.010428	0.028507	0.959822	538	2	-0.11266	0.28713	0.35019	0.994281	6703	1	-0.11266
HAX1	4	0.010437	0.02853	0.959822	539	2	-0.10715	0.63876	0.63818	0.996838	12200	0	-0.10715
KRTAP7-1	4	0.010474	0.028627	0.959822	540	2	-0.11626	0.18692	0.28833	0.994281	5507	2	-0.11626
ZNF638	4	0.010478	0.028638	0.959822	541	3	-0.76161	0.58183	0.58146	0.996838	11135	1	-0.76161
P2RY10	4	0.010479	0.028644	0.959822	542	1	0.21067	0.055231	0.10816	0.989317	2085	2	0.21067
RAD21L1	4	0.010531	0.028757	0.959822	543	2	-0.18911	0.68153	0.68094	0.996838	13022	0	-0.18911
C22orf29	4	0.010535	0.028766	0.959822	544	3	-0.64696	0.071784	0.13147	0.991479	2532	1	-0.64696
OSR1	4	0.010582	0.028873	0.959822	545	2	-0.23995	0.8945	0.89417	0.998635	17106	0	-0.23995
MAPKAPK3	4	0.010626	0.028993	0.959822	546	3	-0.65214	0.58062	0.58031	0.996838	11111	1	-0.65214
UQCR11	4	0.010634	0.029009	0.959822	547	1	-0.092964	0.97365	0.97357	0.999644	18588	0	-0.092964
TEX22	4	0.010686	0.029122	0.959822	548	1	-0.18045	0.86757	0.8671	0.997906	16598	0	-0.18045
OR1Q1	4	0.010712	0.029179	0.959822	549	3	-0.40696	0.62967	0.62923	0.996838	12023	0	-0.40696
METTL2B	4	0.010737	0.029238	0.959822	550	3	-0.63506	0.62043	0.61993	0.996838	11844	0	-0.63506
TATDN2	4	0.010737	0.029239	0.959822	551	3	-0.66856	0.25288	0.32851	0.994281	6291	1	-0.66856
FAM83C	4	0.01074	0.029249	0.959822	552	3	-0.50331	0.89056	0.89021	0.998635	17027	0	-0.50331
SLC35F2	4	0.010764	0.029301	0.959822	553	2	-0.40783	0.81887	0.8184	0.996838	15653	0	-0.40783
SOGA1	4	0.010809	0.029415	0.959822	554	3	-0.23975	0.78192	0.78147	0.996838	14932	0	-0.23975
PARL	4	0.010814	0.029422	0.959822	555	2	-0.37095	0.16044	0.25264	0.994281	4800	1	-0.37095
TBC1D30	4	0.010827	0.029453	0.959822	556	2	-0.5513	0.97701	0.97704	0.999644	18658	0	-0.5513
EIF3F	4	0.010829	0.029458	0.959822	557	3	-0.62824	0.95199	0.95188	0.999644	18179	0	-0.62824
TMEM14E	4	0.01084	0.029487	0.959822	558	1	-0.29173	0.3539	0.39518	0.994426	7554	1	-0.29173
NDST2	4	0.010858	0.029531	0.959822	559	2	-0.50501	0.97907	0.97911	0.999644	18704	0	-0.50501
LIMD2	4	0.010874	0.029566	0.959822	560	3	-0.60656	0.98714	0.98716	0.999644	18868	0	-0.60656
GPATCH4	4	0.010892	0.029608	0.959822	561	2	-0.26353	0.87921	0.87873	0.997995	16827	0	-0.26353
NMUR1	4	0.010943	0.029729	0.959822	562	1	-0.22926	0.96473	0.96468	0.999644	18402	0	-0.22926
AKAP12	4	0.010961	0.029762	0.959822	563	3	-0.54555	0.88768	0.88733	0.998635	16979	0	-0.54555
TP53TG3C	4	0.010995	0.029847	0.959822	564	1	0.03646	0.6757	0.6751	0.996838	12895	0	0.03646
ALS2CL	4	0.011046	0.029974	0.959822	565	1	0.20447	0.71715	0.71647	0.996838	13681	0	0.20447
RETN	4	0.011084	0.030065	0.959822	566	2	-0.34955	0.5202	0.52474	0.995697	10062	1	-0.34955
TCTN1	4	0.011091	0.030083	0.959822	567	3	-0.66206	0.90427	0.90394	0.998919	17296	0	-0.66206
THRB	4	0.011098	0.030103	0.959822	568	2	-0.10048	0.23076	0.31483	0.994281	6012	1	-0.10048
C3orf56	4	0.011102	0.030115	0.959822	569	3	-0.42403	0.3334	0.38103	0.994426	7291	1	-0.42403
MYH7	4	0.011128	0.030181	0.959822	570	2	-0.16859	0.028906	0.071044	0.978738	1371	1	-0.16859
PROCA1	4	0.011149	0.030229	0.959822	571	1	-0.073038	0.80365	0.80323	0.996838	15361	0	-0.073038
LRCH3	4	0.011196	0.030336	0.959822	572	3	-0.35601	0.1783	0.27665	0.994281	5272	1	-0.35601
EDN1	4	0.011201	0.030349	0.959822	573	1	-0.079278	0.84366	0.84297	0.997659	16150	0	-0.079278
RRS1	4	0.011211	0.030374	0.959822	574	3	-0.81943	0.19525	0.29336	0.994281	5605	1	-0.81943
NOP2	4	0.011252	0.030461	0.959822	575	3	-0.7371	0.58361	0.5832	0.996838	11167	1	-0.7371
ADIG	4	0.011254	0.030462	0.959822	576	3	-0.36504	0.90725	0.90701	0.999441	17335	0	-0.36504
SYTL4	4	0.011279	0.030531	0.959822	577	3	-0.37747	0.99423	0.99429	0.999846	19001	0	-0.37747
CALR3	4	0.011304	0.030593	0.959822	578	1	-0.085088	0.88817	0.88783	0.998635	16988	0	-0.085088
NXPE1	4	0.011324	0.030638	0.959822	579	2	-0.36324	0.36679	0.40439	0.994426	7731	1	-0.36324
ITPR1	4	0.011355	0.03071	0.959822	580	1	0.26515	0.069965	0.12893	0.990795	2482	2	0.26515
DNAJC9	4	0.011369	0.03074	0.959822	581	2	-0.6172	0.14904	0.23728	0.994281	4499	2	-0.6172
BFSP1	3	0.011393	0.030038	0.959822	582	2	-0.60331	0.49003	0.49018	0.995332	9562	1	-0.60331
FBXO33	4	0.011407	0.030828	0.959822	583	3	-0.51248	0.96204	0.96195	0.999644	18354	0	-0.51248
CMC2	4	0.011458	0.030953	0.959822	584	1	0.14046	0.24857	0.32582	0.994281	6235	1	0.14046
NANOS1	4	0.01151	0.031064	0.959822	585	1	-0.046975	0.040845	0.08798	0.978738	1687	1	-0.046975
BEND7	4	0.011531	0.031119	0.959822	586	3	-0.59939	0.67608	0.67545	0.996838	12904	0	-0.59939
ADAM23	4	0.011536	0.031131	0.959822	587	2	-0.27703	0.88835	0.88802	0.998635	16992	0	-0.27703
PCBP4	4	0.011561	0.031184	0.959822	588	2	-0.12222	0.59894	0.59839	0.996838	11436	0	-0.12222
OR4C15	4	0.011609	0.031297	0.959822	589	3	-0.52027	0.20465	0.29893	0.994281	5710	1	-0.52027
C1orf101	4	0.011613	0.031304	0.959822	590	2	-0.24883	0.9442	0.9441	0.999644	18035	0	-0.24883
PCDHB4	4	0.011626	0.031336	0.959822	591	2	-0.48735	0.79594	0.79555	0.996838	15206	0	-0.48735
ZNF134	4	0.011627	0.031341	0.959822	592	3	-0.45219	0.10379	0.17554	0.994281	3323	1	-0.45219
FAM174B	4	0.011664	0.03142	0.959822	593	2	-0.63128	0.32626	0.37613	0.994426	7188	1	-0.63128
DZIP1	4	0.011664	0.03142	0.959822	594	1	-0.16811	0.23866	0.3197	0.994281	6107	1	-0.16811
TMEM230	4	0.01171	0.03153	0.959822	595	2	-0.52125	0.99262	0.99268	0.999846	18966	0	-0.52125
TACR3	4	0.01175	0.03162	0.959822	596	3	-0.59536	0.17263	0.26908	0.994281	5118	1	-0.59536
NUBP2	4	0.011755	0.031629	0.959822	597	2	-0.01966	0.0086241	0.023605	0.950173	466	2	-0.01966
SLC25A4	4	0.011767	0.031669	0.959822	598	1	0.35801	0.11508	0.19101	0.994281	3622	2	0.35801
CLEC4G	3	0.01178	0.030643	0.959822	599	1	-0.32557	0.62007	0.62034	0.996838	11835	0	-0.32557
CAB39	4	0.011819	0.031789	0.959822	600	2	-0.92367	0.92969	0.92949	0.999644	17766	0	-0.92367
RAB43	4	0.011824	0.0318	0.959822	601	3	-0.32517	0.73006	0.72954	0.996838	13936	0	-0.32517
FAM89A	4	0.01187	0.031906	0.959822	602	1	0.050134	0.74994	0.74952	0.996838	14325	0	0.050134
IL6	4	0.011913	0.032001	0.959822	603	3	-0.34784	0.75232	0.75196	0.996838	14374	0	-0.34784
NUDT16L1	4	0.011922	0.032023	0.959822	604	2	-0.093687	0.10529	0.17767	0.994281	3358	2	-0.093687
WDR6	4	0.011944	0.032081	0.959822	605	2	-0.3439	0.19397	0.29262	0.994281	5588	1	-0.3439
XKRY2	4	0.011951	0.0321	0.959822	606	3	-0.47514	0.99502	0.99506	0.999846	19021	0	-0.47514
APLF	4	0.011973	0.032148	0.959822	607	1	-0.01076	0.76677	0.76638	0.996838	14644	0	-0.01076
MTMR8	4	0.012002	0.032218	0.959822	608	3	-0.82023	0.98719	0.98721	0.999644	18870	0	-0.82023
KLHL28	4	0.012025	0.032275	0.959822	609	2	-0.30947	0.72784	0.72732	0.996838	13890	0	-0.30947
PIP	4	0.012029	0.032285	0.959822	610	2	-0.30247	0.61141	0.61082	0.996838	11668	0	-0.30247
IGF2BP1	4	0.012076	0.032382	0.959822	611	1	-0.040194	0.75045	0.75001	0.996838	14334	0	-0.040194
ZFC3H1	4	0.012101	0.032444	0.959822	612	2	-0.33395	0.93447	0.93432	0.999644	17839	0	-0.33395
FGD6	4	0.012101	0.032444	0.959822	613	3	-0.34647	0.95055	0.95048	0.999644	18150	0	-0.34647
GAL3ST4	4	0.012128	0.032513	0.959822	614	1	-0.029533	0.42239	0.44532	0.995332	8532	1	-0.029533
SNRPF	4	0.012188	0.032648	0.959822	615	3	-0.79719	0.5636	0.564	0.996838	10808	1	-0.79719
OAZ1	4	0.012213	0.03271	0.959822	616	2	-0.52012	0.94766	0.94762	0.999644	18092	0	-0.52012
USP8	4	0.012226	0.032741	0.959822	617	2	-0.7178	0.69986	0.6992	0.996838	13333	0	-0.7178
FAM124B	4	0.012251	0.032807	0.959822	618	3	-0.36926	0.09012	0.15679	0.994281	2988	1	-0.36926
CENPL	4	0.012261	0.032827	0.959822	619	3	-0.55469	0.99292	0.99297	0.999846	18976	0	-0.55469
OR5R1	4	0.012282	0.032874	0.959822	620	1	0.24808	0.17082	0.26661	0.994281	5072	2	0.24808
EFTUD1	4	0.012299	0.032907	0.959822	621	2	-0.33321	0.79867	0.79833	0.996838	15258	0	-0.33321
NPY5R	4	0.012305	0.032926	0.959822	622	2	-0.1894	0.16008	0.25216	0.994281	4790	2	-0.1894
LOC100289561	4	0.012334	0.032999	0.959822	623	3	-0.34844	0.83275	0.83211	0.996838	15946	0	-0.34844
WDR78	4	0.012345	0.033023	0.959822	624	2	-0.48334	0.76142	0.76103	0.996838	14540	0	-0.48334
JUN	4	0.012358	0.033059	0.959822	625	2	-0.89146	0.1216	0.19989	0.994281	3782	1	-0.89146
RPS6KA1	4	0.012382	0.033104	0.959822	626	3	-0.58376	0.72432	0.72378	0.996838	13825	0	-0.58376
MLF2	4	0.012385	0.033114	0.959822	627	1	-0.049296	0.47987	0.49075	0.995332	9400	1	-0.049296
PHPT1	4	0.012405	0.033159	0.959822	628	3	-0.45616	0.9875	0.98753	0.999644	18875	0	-0.45616
MEA1	4	0.012437	0.033238	0.959822	629	1	-0.27996	0.61144	0.61086	0.996838	11669	0	-0.27996
SLC16A13	4	0.012478	0.033328	0.959822	630	2	-0.19843	0.13379	0.21655	0.994281	4086	1	-0.19843
MEIG1	4	0.012488	0.033356	0.959822	631	1	-0.12772	0.96598	0.96591	0.999644	18434	0	-0.12772
FTSJ3	4	0.012489	0.033358	0.959822	632	3	-0.58579	0.46284	0.47688	0.995332	9139	1	-0.58579
DCAF12L1	4	0.01254	0.033473	0.959822	633	1	-0.13925	0.92675	0.92655	0.999441	17715	0	-0.13925
SFXN4	4	0.012558	0.033519	0.959822	634	2	-0.16467	0.065677	0.12283	0.990795	2354	1	-0.16467
IVD	4	0.012572	0.033557	0.959822	635	3	-0.48913	0.85498	0.85446	0.997906	16349	0	-0.48913
CASP1	4	0.012591	0.033604	0.959822	636	1	-0.14767	0.8041	0.8037	0.996838	15367	0	-0.14767
MXRA8	4	0.012596	0.033613	0.959822	637	3	-0.4252	0.38268	0.41585	0.994426	7962	1	-0.4252
TLE3	4	0.012636	0.033712	0.959822	638	3	-0.40565	0.99267	0.99272	0.999846	18969	0	-0.40565
KIF3C	4	0.012643	0.033726	0.959822	639	1	-0.01351	0.88358	0.88315	0.997995	16907	0	-0.01351
VCP	4	0.012678	0.033814	0.959822	640	2	-0.56156	0.79286	0.79244	0.996838	15146	0	-0.56156
PRKRIP1	4	0.012694	0.033852	0.959822	641	1	-0.41466	0.57951	0.5792	0.996838	11090	1	-0.41466
DEF6	4	0.012723	0.033925	0.959822	642	3	-0.55996	0.9366	0.93652	0.999644	17886	0	-0.55996
C3orf84	4	0.012745	0.033974	0.959822	643	2	-0.31029	0.95834	0.95829	0.999644	18295	0	-0.31029
TMEM70	4	0.012773	0.034044	0.959822	644	2	-0.39853	0.94134	0.94126	0.999644	17978	0	-0.39853
C3orf52	4	0.012794	0.03409	0.959822	645	3	-0.34005	0.54628	0.54784	0.996618	10499	1	-0.34005
GRM4	4	0.012797	0.034098	0.959822	646	2	-0.41496	0.93012	0.9299	0.999644	17771	0	-0.41496
OR52B2	4	0.012803	0.034115	0.959822	647	3	-0.30896	0.89595	0.89563	0.998635	17137	0	-0.30896
FAM78A	4	0.012806	0.034124	0.959822	648	2	-0.35212	0.68109	0.6805	0.996838	13012	0	-0.35212
GPHA2	4	0.012848	0.034235	0.959822	649	1	-0.084842	0.15547	0.24594	0.994281	4665	1	-0.084842
PWWP2A	4	0.01285	0.034239	0.959822	650	3	-0.44722	0.29063	0.35246	0.994281	6748	1	-0.44722
LLPH	4	0.012887	0.03432	0.959822	651	2	-0.76027	0.80398	0.80357	0.996838	15366	0	-0.76027
ZNF569	4	0.012919	0.034397	0.959822	652	3	-0.42192	0.96489	0.96485	0.999644	18406	0	-0.42192
TMIGD1	4	0.012937	0.034448	0.959822	653	3	-0.64994	0.98663	0.98663	0.999644	18852	0	-0.64994
RCAN3	4	0.01295	0.034472	0.959822	654	3	-0.52799	0.97416	0.97409	0.999644	18602	0	-0.52799
C10orf99	4	0.012951	0.034474	0.959822	655	2	-0.33426	0.91885	0.91866	0.999441	17554	0	-0.33426
TIMM50	4	0.012978	0.034548	0.959822	656	3	-0.73567	0.96984	0.96979	0.999644	18506	0	-0.73567
PNO1	4	0.012984	0.034565	0.959822	657	3	-0.53321	0.99561	0.99564	0.999846	19030	0	-0.53321
CD58	4	0.013	0.034604	0.959822	658	3	-0.63994	0.94915	0.94908	0.999644	18124	0	-0.63994
CXCL17	4	0.013003	0.034609	0.959822	659	2	-0.12321	0.10376	0.17551	0.994281	3322	2	-0.12321
SENP3	4	0.013003	0.03461	0.959822	660	2	-0.34836	0.83558	0.83495	0.996847	16011	0	-0.34836
MON1B	4	0.013041	0.034693	0.959822	661	3	-0.29371	0.52833	0.53187	0.99628	10204	1	-0.29371
SPICE1	4	0.013054	0.034727	0.959822	662	3	-0.52955	0.38903	0.42045	0.994426	8045	1	-0.52955
TOE1	4	0.013054	0.034729	0.959822	663	1	-0.21811	0.527	0.53069	0.996207	10176	1	-0.21811
MR1	4	0.013104	0.034845	0.959822	664	3	-0.33516	0.96109	0.96099	0.999644	18339	0	-0.33516
PTX4	4	0.013106	0.03485	0.959822	665	2	-0.28506	0.88276	0.88233	0.997995	16890	0	-0.28506
OPN1LW	4	0.013125	0.034887	0.959822	666	2	-0.12051	0.0066595	0.018805	0.950173	363	1	-0.12051
SNX30	4	0.013132	0.034899	0.959822	667	2	-0.16142	0.40685	0.43363	0.994426	8319	1	-0.16142
MIR1-1HG	4	0.013157	0.034945	0.959822	668	1	-0.13434	0.92372	0.92359	0.999441	17643	0	-0.13434
PRKAR1B	4	0.013158	0.034946	0.959822	669	3	-0.48188	0.63743	0.63686	0.996838	12176	0	-0.48188
OOEP	4	0.013187	0.035021	0.959822	670	2	-0.20914	0.13626	0.21996	0.994281	4154	2	-0.20914
GABARAP	4	0.013196	0.035043	0.959822	671	3	-0.65259	0.55308	0.55413	0.996618	10618	1	-0.65259
CACNA1D	4	0.013209	0.035071	0.959822	672	2	-0.20164	0.73972	0.73919	0.996838	14129	0	-0.20164
DNAAF3	4	0.013234	0.035141	0.959822	673	2	-0.31817	0.94469	0.94457	0.999644	18044	0	-0.31817
ZNF665	4	0.01326	0.035209	0.959822	674	2	-0.1082	0.097455	0.16691	0.994281	3171	1	-0.1082
PLAT	4	0.013269	0.035229	0.959822	675	3	-0.49327	0.86767	0.86722	0.997906	16599	0	-0.49327
SAAL1	4	0.013285	0.03527	0.959822	676	3	-0.62236	0.98823	0.98826	0.999644	18895	0	-0.62236
TEAD4	4	0.013311	0.03534	0.959822	677	2	-0.42668	0.18219	0.2819	0.994281	5380	1	-0.42668
MRPS31	4	0.013344	0.035414	0.959822	678	3	-0.58445	0.97439	0.97432	0.999644	18607	0	-0.58445
CRK	4	0.013363	0.035458	0.959822	679	1	0.21694	0.080998	0.14429	0.994281	2759	2	0.21694
TOPBP1	4	0.013372	0.035475	0.959822	680	2	-0.72555	0.23514	0.31751	0.994281	6067	1	-0.72555
NUTF2	4	0.013385	0.03551	0.959822	681	3	-0.60217	0.92816	0.92795	0.999644	17741	0	-0.60217
ADAMTS18	4	0.01339	0.035521	0.959822	682	3	-0.33316	0.1013	0.17218	0.994281	3263	1	-0.33316
GRB2	4	0.013403	0.035557	0.959822	683	3	-0.58086	0.94762	0.94758	0.999644	18090	0	-0.58086
NCK1	4	0.013414	0.035582	0.959822	684	1	-0.030197	0.69115	0.69056	0.996838	13179	0	-0.030197
ACTL7A	4	0.013427	0.035612	0.959822	685	2	-0.43482	0.28778	0.35059	0.994281	6714	1	-0.43482
ICAM3	4	0.013428	0.035615	0.959822	686	3	-0.71494	0.76319	0.76283	0.996838	14582	0	-0.71494
ADORA1	4	0.013466	0.035686	0.959822	687	1	0.39987	0.012848	0.033826	0.950173	671	2	0.39987
PYURF	4	0.01347	0.035701	0.959822	688	3	-0.53683	0.90192	0.90154	0.998727	17252	0	-0.53683
IL4	4	0.013483	0.035731	0.959822	689	3	-0.32929	0.69788	0.69722	0.996838	13289	0	-0.32929
ZNF747	4	0.013517	0.035818	0.959822	690	2	-0.29996	0.89955	0.89923	0.998635	17202	0	-0.29996
TBC1D3K	4	0.013517	0.03582	0.959822	691	2	-0.43011	0.47435	0.48617	0.995332	9312	1	-0.43011
RUNX2	4	0.013518	0.035824	0.959822	692	3	-0.5238	0.86506	0.86464	0.997906	16543	0	-0.5238
RNF214	4	0.013554	0.035901	0.959822	693	3	-0.30023	0.50272	0.50973	0.995332	9782	1	-0.30023
ZSCAN26	4	0.01356	0.035915	0.959822	694	3	-0.39887	0.69188	0.69127	0.996838	13187	0	-0.39887
XAGE3	4	0.013569	0.035933	0.959822	695	1	0.20416	0.52658	0.53034	0.996207	10168	1	0.20416
EDAR	4	0.013586	0.035978	0.959822	696	2	-0.34569	0.98634	0.98633	0.999644	18844	0	-0.34569
CHMP2B	4	0.01362	0.036062	0.959822	697	2	-0.57597	0.54579	0.54742	0.996618	10488	1	-0.57597
CHST11	4	0.013625	0.036077	0.959822	698	3	-0.4321	0.9624	0.96233	0.999644	18358	0	-0.4321
PPP1R13B	4	0.013634	0.036103	0.959822	699	2	-0.2937	0.25313	0.32868	0.994281	6295	1	-0.2937
ZNF100	4	0.013671	0.036184	0.959822	700	1	0.40181	0.092701	0.16036	0.994281	3060	2	0.40181
RNF138	4	0.013683	0.036214	0.959822	701	3	-0.8216	0.11114	0.18577	0.994281	3520	1	-0.8216
KAT6B	4	0.01369	0.036231	0.959822	702	2	-0.57341	0.832	0.83137	0.996838	15929	0	-0.57341
OLFML3	4	0.013696	0.036244	0.959822	703	3	-0.54837	0.97634	0.97631	0.999644	18644	0	-0.54837
HIST1H2AA	4	0.013712	0.036281	0.959822	704	3	-0.40933	0.90735	0.90711	0.999441	17336	0	-0.40933
PLA2G4E	4	0.013723	0.036307	0.959822	705	3	-0.5372	0.98811	0.98814	0.999644	18891	0	-0.5372
REXO1	4	0.013774	0.036426	0.959822	706	1	0.2151	0.11954	0.19705	0.994281	3735	2	0.2151
LHPP	4	0.013823	0.036552	0.959822	707	3	-0.24368	0.98437	0.98437	0.999644	18805	0	-0.24368
ARHGEF10	4	0.013826	0.03656	0.959822	708	2	-0.13281	0.69221	0.69158	0.996838	13191	0	-0.13281
ABCA7	4	0.013864	0.036661	0.959822	709	2	-0.20166	0.11427	0.18998	0.994281	3597	1	-0.20166
SLC17A1	4	0.013913	0.036777	0.959822	710	3	-0.3859	0.95805	0.95801	0.999644	18290	0	-0.3859
CHI3L1	4	0.013928	0.036819	0.959822	711	2	-0.41954	0.03048	0.07326	0.978738	1414	1	-0.41954
TVP23C	4	0.013956	0.036877	0.959822	712	2	-0.43659	0.43306	0.45358	0.995332	8680	1	-0.43659
MRI1	4	0.01398	0.036934	0.959822	713	1	0.13244	0.090169	0.15686	0.994281	2990	1	0.13244
XRN2	4	0.014031	0.037048	0.959822	714	1	0.81678	0.0058189	0.016691	0.950173	310	2	0.81678
C6orf52	4	0.014046	0.03708	0.959822	715	3	-0.60537	0.99563	0.99567	0.999846	19032	0	-0.60537
KRTAP4-2	4	0.014066	0.037128	0.959822	716	3	-0.26627	0.97755	0.97757	0.999644	18670	0	-0.26627
PLEKHM2	4	0.014072	0.03715	0.959822	717	3	-0.50534	0.96383	0.96378	0.999644	18380	0	-0.50534
TM7SF3	4	0.014083	0.037172	0.959822	718	1	0.11976	0.063764	0.12013	0.990795	2301	2	0.11976
CPLX2	4	0.014117	0.037255	0.959822	719	2	-0.23268	0.81089	0.81048	0.996838	15497	0	-0.23268
FBXO28	4	0.014186	0.037417	0.959822	720	2	-0.51379	0.75117	0.75074	0.996838	14351	0	-0.51379
PCP4L1	4	0.014188	0.037427	0.959822	721	3	-0.62836	0.26351	0.33513	0.994281	6411	1	-0.62836
SIRPB2	4	0.014202	0.037462	0.959822	722	2	-0.15148	0.48121	0.49186	0.995332	9420	1	-0.15148
TCF20	4	0.014216	0.0375	0.959822	723	2	-0.36133	0.93286	0.93264	0.999644	17811	0	-0.36133
PAGE3	4	0.014221	0.037509	0.959822	724	3	-0.31312	0.80678	0.8064	0.996838	15425	0	-0.31312
DEFB112	4	0.014237	0.037548	0.959822	725	3	-0.36198	0.98779	0.98781	0.999644	18883	0	-0.36198
OR2AK2	4	0.014251	0.03759	0.959822	726	3	-0.475	0.09191	0.15929	0.994281	3034	1	-0.475
SNX11	4	0.014288	0.03768	0.959822	727	1	-0.07547	0.64692	0.64637	0.996838	12350	0	-0.07547
GPX5	4	0.01434	0.037807	0.959822	728	1	-0.13859	0.27729	0.34385	0.994281	6582	1	-0.13859
LEKR1	4	0.014358	0.037851	0.959822	729	2	-0.20958	0.025037	0.062454	0.978738	1207	1	-0.20958
UBQLNL	4	0.014372	0.037884	0.959822	730	2	-0.11907	0.15745	0.24863	0.994281	4724	2	-0.11907
AWAT1	4	0.014391	0.037932	0.959822	731	2	-0.32053	0.87534	0.87488	0.997995	16738	0	-0.32053
FGG	4	0.014401	0.037956	0.959822	732	2	-0.36694	0.98265	0.98266	0.999644	18770	0	-0.36694
UBL3	4	0.014425	0.038019	0.959822	733	3	-0.4124	0.88481	0.88439	0.998223	16936	0	-0.4124
TMEM55B	4	0.014442	0.038064	0.959822	734	2	-0.37124	0.46622	0.47962	0.995332	9194	1	-0.37124
ANP32B	4	0.014448	0.038078	0.959822	735	3	-0.42555	0.99568	0.99572	0.999846	19034	0	-0.42555
TEX13B	4	0.014485	0.038172	0.959822	736	3	-0.37789	0.92088	0.92067	0.999441	17595	0	-0.37789
GAB4	4	0.014494	0.038195	0.959822	737	2	-0.072496	0.16594	0.26006	0.994281	4942	1	-0.072496
GATA1	4	0.014494	0.038195	0.959822	738	1	0.32551	0.17042	0.26607	0.994281	5060	1	0.32551
GLRB	4	0.014495	0.038197	0.959822	739	3	-0.39382	0.85708	0.8566	0.997906	16390	0	-0.39382
HIST1H4F	4	0.014502	0.038216	0.959822	740	3	-0.42648	0.98905	0.9891	0.999846	18904	0	-0.42648
USP17L25	4	0.014522	0.038263	0.959822	741	2	-0.11008	0.69371	0.69309	0.996838	13222	0	-0.11008
CHODL	4	0.014529	0.038286	0.959822	742	2	-0.20439	0.83913	0.83843	0.997307	16068	0	-0.20439
HDGF	4	0.014545	0.038328	0.959822	743	1	0.23911	0.59227	0.59176	0.996838	11324	1	0.23911
HMHA1	4	0.014572	0.038382	0.959822	744	2	-0.40106	0.70667	0.706	0.996838	13475	0	-0.40106
ASIP	4	0.014597	0.038436	0.959822	745	1	-0.097314	0.80284	0.8024	0.996838	15346	0	-0.097314
A1CF	4	0.014601	0.038444	0.959822	746	2	-0.20411	0.57296	0.57285	0.996838	10982	1	-0.20411
CHRNG	3	0.014651	0.035322	0.959822	747	2	-0.45283	0.033995	0.064542	0.978738	1507	1	-0.45283
SLC43A3	4	0.014658	0.038576	0.959822	748	2	-0.34231	0.94563	0.94554	0.999644	18060	0	-0.34231
FAM177A1	4	0.014716	0.038715	0.959822	749	2	-0.33153	0.90903	0.90877	0.999441	17372	0	-0.33153
PIP5K1B	4	0.014751	0.038806	0.959822	750	2	-0.14897	0.35842	0.39839	0.994426	7623	1	-0.14897
NMD3	4	0.014759	0.038817	0.959822	751	2	-0.51762	0.94764	0.9476	0.999644	18091	0	-0.51762
TAGLN3	4	0.014773	0.038854	0.959822	752	3	-0.46854	0.46657	0.47989	0.995332	9199	1	-0.46854
LRRC3	4	0.014795	0.038902	0.959822	753	3	-0.61951	0.98652	0.98652	0.999644	18847	0	-0.61951
GPR137C	4	0.014802	0.03892	0.959822	754	2	-0.30507	0.77582	0.77538	0.996838	14812	0	-0.30507
IGF1	4	0.01481	0.038943	0.959822	755	3	-0.57447	0.8681	0.86767	0.997906	16606	0	-0.57447
SPEG	4	0.014853	0.03905	0.959822	756	2	-0.53436	0.98979	0.9898	0.999846	18915	0	-0.53436
PDE12	4	0.014905	0.03919	0.959822	757	2	-0.24357	0.64374	0.64324	0.996838	12289	0	-0.24357
ST13	4	0.014918	0.039222	0.959822	758	2	-0.2547	0.46936	0.48214	0.995332	9236	1	-0.2547
ZNF773	4	0.014947	0.039293	0.959822	759	2	-0.43452	0.91459	0.91436	0.999441	17472	0	-0.43452
AK1	4	0.015008	0.039435	0.959822	760	2	-0.12744	0.25999	0.33296	0.994281	6368	1	-0.12744
SMCO3	4	0.015023	0.039472	0.959822	761	3	-0.4559	0.019827	0.050423	0.961783	1001	1	-0.4559
ZNF622	4	0.01504	0.039515	0.959822	762	3	-0.28874	0.81304	0.81266	0.996838	15538	0	-0.28874
TLE2	4	0.015045	0.039526	0.959822	763	2	-0.39	0.61933	0.61885	0.996838	11822	0	-0.39
TSPAN10	4	0.015064	0.039571	0.959822	764	3	-0.26464	0.49737	0.50527	0.995332	9688	1	-0.26464
ZNF524	4	0.015078	0.039608	0.959822	765	3	-0.38882	0.99315	0.99319	0.999846	18981	0	-0.38882
CSNK1G1	4	0.015092	0.039639	0.959822	766	2	-0.43551	0.87394	0.8735	0.997995	16719	0	-0.43551
MC2R	4	0.015099	0.039653	0.959822	767	2	-0.27624	0.51418	0.51942	0.995332	9963	1	-0.27624
ITPR2	4	0.01511	0.039676	0.959822	768	2	-0.091486	0.048625	0.098788	0.982994	1914	2	-0.091486
PCDH18	4	0.015157	0.039783	0.959822	769	3	-0.60761	0.88581	0.88544	0.998635	16945	0	-0.60761
GGT5	4	0.015187	0.039837	0.959822	770	2	-0.01716	0.91454	0.91433	0.999441	17471	0	-0.01716
BLVRA	4	0.015213	0.039894	0.959822	771	1	0.053913	0.58094	0.58061	0.996838	11120	1	0.053913
DSE	4	0.015264	0.040008	0.959822	772	2	-0.35125	0.67161	0.67107	0.996838	12810	0	-0.35125
MED24	4	0.015311	0.040128	0.959822	773	2	-0.26573	0.84552	0.84485	0.997906	16181	0	-0.26573
KCNJ10	4	0.015367	0.040252	0.959822	774	1	0.13196	0.31085	0.36586	0.994378	7019	1	0.13196
DCAF4L1	4	0.015392	0.040302	0.959822	775	2	-0.27798	0.57246	0.57235	0.996838	10975	1	-0.27798
PIH1D3	4	0.015399	0.040316	0.959822	776	2	-0.38628	0.9479	0.94785	0.999644	18095	0	-0.38628
TMEM126B	4	0.015419	0.040365	0.959822	777	3	-0.49187	0.63672	0.63614	0.996838	12164	0	-0.49187
ZNF451	4	0.015429	0.040395	0.959822	778	3	-0.47566	0.92277	0.92263	0.999441	17626	0	-0.47566
SLITRK6	4	0.015429	0.040395	0.959822	779	2	-0.37529	0.37971	0.41369	0.994426	7919	1	-0.37529
PLA2G5	4	0.015464	0.040476	0.959822	780	3	-0.48953	0.46916	0.48197	0.995332	9234	1	-0.48953
H1FNT	4	0.01547	0.040495	0.959822	781	1	0.20987	0.68009	0.67949	0.996838	12992	0	0.20987
VWA9	4	0.015521	0.040616	0.959822	782	1	-0.30517	0.95917	0.95908	0.999644	18305	0	-0.30517
OR5I1	4	0.015532	0.04064	0.959822	783	2	-0.43179	0.2314	0.31522	0.994281	6020	1	-0.43179
BRD3	4	0.015569	0.040733	0.959822	784	2	-0.33301	0.1377	0.22192	0.994281	4196	1	-0.33301
LMBR1	4	0.015569	0.040734	0.959822	785	3	-0.67106	0.99026	0.99028	0.999846	18920	0	-0.67106
SYAP1	4	0.015573	0.040741	0.959822	786	2	-0.15934	0.85631	0.85579	0.997906	16379	0	-0.15934
ZNF827	4	0.015613	0.040839	0.959822	787	3	-0.33751	0.98813	0.98815	0.999644	18894	0	-0.33751
CHD1	4	0.015642	0.040902	0.959822	788	2	-0.25894	0.90094	0.90057	0.998635	17236	0	-0.25894
DDX24	4	0.015654	0.040928	0.959822	789	2	-0.54349	0.75381	0.75344	0.996838	14405	0	-0.54349
APLN	4	0.015671	0.040968	0.959822	790	3	-0.26205	0.57769	0.57745	0.996838	11054	1	-0.26205
ABCG4	4	0.015727	0.041097	0.959822	791	2	-0.24834	0.40471	0.43206	0.994426	8287	1	-0.24834
TEX261	4	0.015895	0.04148	0.959822	792	3	-0.62885	0.13784	0.22211	0.994281	4199	1	-0.62885
PLCG2	4	0.015902	0.041494	0.959822	793	3	-0.36512	0.66967	0.66914	0.996838	12771	0	-0.36512
ZNF557	4	0.015902	0.041495	0.959822	794	2	-0.23214	0.1286	0.20948	0.994281	3963	2	-0.23214
MEFV	4	0.015925	0.041553	0.959822	795	2	-0.15447	0.65646	0.65586	0.996838	12536	0	-0.15447
KLK7	4	0.015983	0.041704	0.959822	796	1	-0.31916	0.80378	0.80336	0.996838	15363	0	-0.31916
RECQL4	4	0.016031	0.041812	0.959822	797	3	-0.31077	0.96802	0.96796	0.999644	18472	0	-0.31077
SORD	4	0.016035	0.041822	0.959822	798	2	-0.44085	0.89516	0.89486	0.998635	17120	0	-0.44085
OR8B3	3	0.016065	0.037569	0.959822	799	2	-0.49533	0.34276	0.35598	0.994281	7406	1	-0.49533
IL17RB	4	0.016137	0.042064	0.959822	800	1	-0.024427	0.67763	0.67701	0.996838	12937	0	-0.024427
PPIC	4	0.016189	0.042183	0.959822	801	1	0.079782	0.16554	0.2595	0.994281	4931	1	0.079782
SGPP2	4	0.016199	0.042212	0.959822	802	3	-0.64257	0.9942	0.99426	0.999846	19000	0	-0.64257
SLK	4	0.016218	0.042263	0.959822	803	3	-0.45796	0.47656	0.488	0.995332	9348	1	-0.45796
MS4A6A	3	0.016233	0.037854	0.959822	804	2	-0.92683	0.52261	0.5228	0.995332	10107	0	-0.92683
ANKEF1	4	0.01624	0.042318	0.959822	805	1	-0.36596	0.98166	0.98169	0.999644	18752	0	-0.36596
CYP3A4	4	0.016272	0.042395	0.959822	806	3	-0.50438	0.11194	0.18688	0.994281	3545	1	-0.50438
RDH10	4	0.016285	0.042426	0.959822	807	3	-0.33835	0.59723	0.59672	0.996838	11403	1	-0.33835
ARFGEF1	4	0.016291	0.042444	0.959822	808	1	-0.17126	0.73262	0.73217	0.996838	13983	0	-0.17126
IL11	4	0.016343	0.042561	0.959822	809	2	-0.59592	0.6983	0.69764	0.996838	13299	0	-0.59592
EIF3J	4	0.016394	0.042674	0.959822	810	1	-0.23086	0.76657	0.76619	0.996838	14638	0	-0.23086
STAMBP	4	0.016431	0.042763	0.959822	811	3	-0.46111	0.82715	0.82657	0.996838	15824	0	-0.46111
TINAG	4	0.016474	0.042873	0.959822	812	2	-0.29225	0.28894	0.35136	0.994281	6732	1	-0.29225
DSCR4	4	0.016497	0.042918	0.959822	813	2	-0.48385	0.7519	0.75152	0.996838	14365	0	-0.48385
ASNS	4	0.016512	0.04295	0.959822	814	3	-0.38986	0.99145	0.99151	0.999846	18938	0	-0.38986
NAP1L2	4	0.016548	0.043038	0.959822	815	2	-0.2369	0.95972	0.95964	0.999644	18316	0	-0.2369
SPDYE2	4	0.016568	0.043083	0.959822	816	2	-0.37755	0.78398	0.78357	0.996838	14973	0	-0.37755
HMGB3	4	0.016599	0.043153	0.959822	817	1	-0.20151	0.68447	0.68389	0.996838	13067	0	-0.20151
LCN10	4	0.016647	0.043262	0.959822	818	3	-0.61041	0.97833	0.97836	0.999644	18687	0	-0.61041
CYTIP	4	0.016654	0.043281	0.959822	819	3	-0.70971	0.88647	0.88613	0.998635	16954	0	-0.70971
DOPEY1	4	0.016694	0.043368	0.959822	820	2	-0.27705	0.68073	0.68013	0.996838	13002	0	-0.27705
LOXHD1	4	0.016702	0.043392	0.959822	821	1	0.25478	0.41984	0.44337	0.995332	8496	1	0.25478
ZNF806	4	0.016753	0.043509	0.959822	822	1	-0.074911	0.12193	0.20034	0.994281	3793	1	-0.074911
MN1	4	0.016783	0.043578	0.959822	823	3	-0.40668	0.9966	0.99661	0.999884	19050	0	-0.40668
PLOD3	4	0.016804	0.043625	0.959822	824	1	0.10078	0.15171	0.24086	0.994281	4564	1	0.10078
METTL23	4	0.016827	0.043678	0.959822	825	3	-0.45788	0.99737	0.99737	0.999884	19062	0	-0.45788
FBXL16	4	0.016856	0.043739	0.959822	826	1	-0.21126	0.8745	0.87405	0.997995	16726	0	-0.21126
DNAJB14	4	0.016907	0.04386	0.959822	827	1	-0.16787	0.23993	0.32045	0.994281	6123	1	-0.16787
CMPK1	4	0.016924	0.043908	0.959822	828	3	-0.51625	0.75868	0.75822	0.996838	14492	0	-0.51625
SUMF2	4	0.016953	0.043983	0.959822	829	3	-0.43049	0.91162	0.91142	0.999441	17426	0	-0.43049
TRIT1	4	0.016958	0.043996	0.959822	830	3	-0.64998	0.19838	0.29522	0.994281	5642	1	-0.64998
HECW1	4	0.016993	0.044084	0.959822	831	3	-0.62493	0.98609	0.98609	0.999644	18836	0	-0.62493
CEBPB	4	0.016994	0.044085	0.959822	832	3	-0.45988	0.91979	0.9196	0.999441	17574	0	-0.45988
CDK9	4	0.01701	0.044121	0.959822	833	1	0.40752	0.015999	0.041397	0.950173	822	2	0.40752
PCDHGA9	4	0.017013	0.044129	0.959822	834	3	-0.3787	0.95115	0.95107	0.999644	18161	0	-0.3787
CYP3A7-CYP3A51P	4	0.01702	0.044146	0.959822	835	3	-0.37327	0.96577	0.96572	0.999644	18430	0	-0.37327
TMEM91	4	0.01708	0.044286	0.959822	836	3	-0.49878	0.99523	0.99526	0.999846	19026	0	-0.49878
HIST1H1D	4	0.017093	0.044317	0.959822	837	2	-0.058019	0.16808	0.26286	0.994281	4992	2	-0.058019
PARP2	4	0.017108	0.044356	0.959822	838	2	-0.083884	0.30601	0.36255	0.994281	6950	1	-0.083884
ZNF845	4	0.017112	0.044369	0.959822	839	2	-0.51553	0.87208	0.8717	0.997995	16694	0	-0.51553
FBLN7	4	0.017113	0.044372	0.959822	840	3	-0.53157	0.95222	0.95211	0.999644	18185	0	-0.53157
DEFB4A	4	0.017125	0.044402	0.959822	841	3	-0.36813	0.98054	0.98057	0.999644	18727	0	-0.36813
IRF8	4	0.017139	0.044433	0.959822	842	3	-0.37615	0.78688	0.78649	0.996838	15035	0	-0.37615
PPP2R2B	4	0.017147	0.044453	0.959822	843	3	-0.34225	0.48374	0.49398	0.995332	9455	1	-0.34225
TMEM140	4	0.017177	0.044515	0.959822	844	2	-0.33764	0.7712	0.7708	0.996838	14729	0	-0.33764
RNF11	4	0.017248	0.044682	0.959822	845	3	-0.44546	0.9944	0.99445	0.999846	19003	0	-0.44546
EGLN2	4	0.017252	0.044689	0.959822	846	3	-0.42558	0.94403	0.94393	0.999644	18033	0	-0.42558
WISP2	4	0.017255	0.044699	0.959822	847	2	-0.42798	0.99287	0.99293	0.999846	18973	0	-0.42798
ERN2	4	0.017266	0.044723	0.959822	848	1	0.30012	0.082344	0.14617	0.994281	2791	2	0.30012
CASP6	4	0.017278	0.044751	0.959822	849	3	-0.39266	0.99124	0.99129	0.999846	18933	0	-0.39266
SCIMP	4	0.017297	0.044792	0.959822	850	3	-0.51575	0.99068	0.99072	0.999846	18925	0	-0.51575
KIDINS220	4	0.017317	0.044841	0.959822	851	1	-0.24758	0.47662	0.48805	0.995332	9349	1	-0.24758
RNF146	4	0.01732	0.044847	0.959822	852	3	-0.43458	0.98279	0.98282	0.999644	18776	0	-0.43458
CDYL2	4	0.017332	0.044885	0.959822	853	2	-0.40704	0.90813	0.90786	0.999441	17354	0	-0.40704
EPS15	4	0.017369	0.044967	0.959822	854	1	0.089382	0.42597	0.44804	0.995332	8577	1	0.089382
ZNF660	4	0.01741	0.045058	0.959822	855	3	-0.36582	0.015367	0.039904	0.950173	792	1	-0.36582
HOXA10	4	0.017418	0.045076	0.959822	856	3	-0.3938	0.91492	0.9147	0.999441	17476	0	-0.3938
SPRR1A	4	0.01742	0.045079	0.959822	857	1	-0.22145	0.94042	0.94035	0.999644	17960	0	-0.22145
KRTAP2-2	4	0.017459	0.04516	0.959822	858	3	-0.40976	0.74151	0.741	0.996838	14166	0	-0.40976
TMEM40	4	0.017471	0.045182	0.959822	859	1	-0.2548	0.94473	0.94461	0.999644	18045	0	-0.2548
LARP4	4	0.01748	0.045201	0.959822	860	2	-0.19809	0.40706	0.43378	0.994426	8322	1	-0.19809
EDN2	4	0.017489	0.045225	0.959822	861	3	-0.46225	0.12612	0.20605	0.994281	3904	1	-0.46225
STRADB	4	0.017496	0.04524	0.959822	862	2	-0.36134	0.27038	0.33944	0.994281	6492	1	-0.36134
AKR1D1	4	0.017522	0.045304	0.959822	863	2	-0.12793	0.5794	0.57908	0.996838	11087	1	-0.12793
SLC2A9	4	0.017588	0.045465	0.959822	864	3	-0.56062	0.66713	0.66661	0.996838	12726	0	-0.56062
CD40LG	4	0.017592	0.045471	0.959822	865	3	-0.32673	0.091427	0.15863	0.994281	3026	1	-0.32673
SLMO1	4	0.017597	0.045479	0.959822	866	2	-0.18958	0.26857	0.33831	0.994281	6473	1	-0.18958
NPEPL1	4	0.017605	0.0455	0.959822	867	2	-0.38517	0.25166	0.32772	0.994281	6278	1	-0.38517
ENTPD2	4	0.017613	0.045513	0.959822	868	2	-0.2289	0.52477	0.52877	0.996207	10140	1	-0.2289
IL1R1	4	0.017625	0.045539	0.959822	869	1	0.14887	0.022537	0.056676	0.978738	1101	1	0.14887
SAG	4	0.017664	0.045618	0.959822	870	3	-0.45057	0.8673	0.86685	0.997906	16591	0	-0.45057
CFAP45	4	0.017676	0.04564	0.959822	871	3	-0.37511	0.83268	0.83204	0.996838	15943	0	-0.37511
CTSV	4	0.017727	0.045776	0.959822	872	1	-0.048425	0.49932	0.50687	0.995332	9719	1	-0.048425
PIANP	4	0.017744	0.045814	0.959822	873	3	-0.49289	0.97324	0.97318	0.999644	18575	0	-0.49289
AKAP17A	4	0.017753	0.045835	0.959822	874	2	-0.23845	0.95056	0.95049	0.999644	18151	0	-0.23845
PPIH	4	0.017779	0.045898	0.959822	875	1	0.31715	0.15111	0.24007	0.994281	4550	2	0.31715
JSRP1	4	0.017816	0.045992	0.959822	876	2	-0.31109	0.59647	0.59595	0.996838	11390	1	-0.31109
PTGER1	4	0.01783	0.046032	0.959822	877	1	0.088046	0.082268	0.14607	0.994281	2788	2	0.088046
TMEM245	4	0.017881	0.046137	0.959822	878	1	-0.19645	0.075023	0.13601	0.994281	2607	1	-0.19645
SH3BP5	4	0.017895	0.046175	0.959822	879	2	-0.18749	0.78336	0.78295	0.996838	14959	0	-0.18749
C19orf44	4	0.017897	0.046181	0.959822	880	3	-0.59122	0.9077	0.90744	0.999441	17340	0	-0.59122
PHYH	3	0.017909	0.040585	0.959822	881	2	-0.58752	0.97094	0.97108	0.999644	18529	0	-0.58752
CEP295	4	0.017917	0.046233	0.959822	882	3	-0.6811	0.9975	0.99751	0.999884	19065	0	-0.6811
RBP5	4	0.017932	0.046261	0.959822	883	1	0.30939	0.013139	0.034508	0.950173	688	2	0.30939
EFCC1	4	0.017936	0.046269	0.959822	884	3	-0.79383	0.74414	0.74366	0.996838	14217	0	-0.79383
KCNJ15	4	0.017984	0.046382	0.959822	885	1	-0.010573	0.37242	0.40841	0.994426	7813	1	-0.010573
KCP	4	0.018009	0.046443	0.959822	886	3	-0.6118	0.83572	0.83507	0.996875	16013	0	-0.6118
SEMA3F	4	0.018013	0.04645	0.959822	887	2	-0.17532	0.64908	0.64852	0.996838	12395	0	-0.17532
CCDC144NL	4	0.018029	0.046485	0.959822	888	2	-0.41034	0.57518	0.57502	0.996838	11016	1	-0.41034
MSI1	4	0.018035	0.046496	0.959822	889	2	-0.25098	0.88188	0.88143	0.997995	16879	0	-0.25098
SFPQ	4	0.018048	0.046527	0.959822	890	3	-0.50032	0.37837	0.41268	0.994426	7906	1	-0.50032
ARL9	4	0.018086	0.046619	0.959822	891	2	-0.33282	0.92654	0.92633	0.999441	17710	0	-0.33282
GAGE2D	4	0.018102	0.04666	0.959822	892	3	-0.32377	0.8969	0.89658	0.998635	17156	0	-0.32377
APOL1	4	0.018113	0.046692	0.959822	893	3	-0.44162	0.96433	0.96429	0.999644	18390	0	-0.44162
RBP7	4	0.018116	0.046697	0.959822	894	2	-0.14537	0.41694	0.44119	0.995332	8456	1	-0.14537
CACNA1A	3	0.01812	0.040916	0.959822	895	2	-0.48934	0.6498	0.65	0.996838	12410	0	-0.48934
EVPL	4	0.018121	0.046711	0.959822	896	3	-0.51418	0.487	0.49668	0.995332	9512	1	-0.51418
ACRV1	4	0.018129	0.046731	0.959822	897	3	-0.45302	0.75274	0.75238	0.996838	14386	0	-0.45302
LAMB3	4	0.018137	0.046751	0.959822	898	1	-0.18361	0.4988	0.50647	0.995332	9711	1	-0.18361
CASC5	4	0.018156	0.04679	0.959822	899	3	-0.58597	0.99614	0.99618	0.999884	19043	0	-0.58597
IQCJ	4	0.018183	0.046856	0.959822	900	3	-0.41362	0.86909	0.86865	0.997906	16630	0	-0.41362
PRR3	4	0.018187	0.046869	0.959822	901	2	-0.28809	0.1156	0.19173	0.994281	3635	1	-0.28809
RNF121	4	0.018189	0.046873	0.959822	902	2	-0.24501	0.73453	0.73405	0.996838	14023	0	-0.24501
IFT172	4	0.018226	0.046955	0.959822	903	3	-0.48014	0.44163	0.46019	0.995332	8810	1	-0.48014
SFRP1	4	0.018265	0.04705	0.959822	904	3	-0.45679	0.49051	0.49956	0.995332	9575	1	-0.45679
SMARCD3	4	0.018267	0.04706	0.959822	905	2	-0.42323	0.43428	0.45452	0.995332	8698	1	-0.42323
CST3	4	0.018291	0.047114	0.959822	906	1	-0.1889	0.95432	0.95421	0.999644	18213	0	-0.1889
UEVLD	4	0.018322	0.047191	0.959822	907	2	-0.34923	0.9615	0.96142	0.999644	18347	0	-0.34923
FRAT1	4	0.018338	0.047222	0.959822	908	2	-0.55806	0.72973	0.72919	0.996838	13930	0	-0.55806
NMS	4	0.018342	0.047231	0.959822	909	2	-0.16682	0.67328	0.67273	0.996838	12851	0	-0.16682
SH3BGR	4	0.01837	0.047291	0.959822	910	3	-0.42506	0.9798	0.97985	0.999644	18712	0	-0.42506
NHLRC4	4	0.018394	0.04735	0.959822	911	1	-0.014745	0.93817	0.93813	0.999644	17915	0	-0.014745
HSF2BP	4	0.018442	0.047457	0.959822	912	2	-0.17859	0.31965	0.37165	0.994426	7108	1	-0.17859
C1RL	4	0.018466	0.047519	0.959822	913	2	-0.10283	0.11191	0.18682	0.994281	3544	2	-0.10283
ISCA1	4	0.018496	0.047598	0.959822	914	1	-0.12607	0.2122	0.30352	0.994281	5794	1	-0.12607
CSTL1	4	0.018499	0.047604	0.959822	915	3	-0.45743	0.94657	0.94652	0.999644	18075	0	-0.45743
TMEM179B	4	0.018547	0.047716	0.959822	916	1	0.25799	0.4216	0.44476	0.995332	8525	1	0.25799
UGT1A10	4	0.018593	0.047821	0.959822	917	3	-0.49356	0.98563	0.98563	0.999644	18827	0	-0.49356
C5orf24	4	0.018594	0.047823	0.959822	918	3	-0.77653	0.90061	0.90023	0.998635	17228	0	-0.77653
RIIAD1	4	0.018599	0.047834	0.959822	919	1	-0.033803	0.60573	0.60517	0.996838	11565	0	-0.033803
MFSD6	4	0.018609	0.047858	0.959822	920	3	-0.29074	0.91385	0.91362	0.999441	17459	0	-0.29074
C1orf198	4	0.018618	0.047882	0.959822	921	2	-0.35606	0.32125	0.37274	0.994426	7129	1	-0.35606
PNPLA6	4	0.018633	0.047916	0.959822	922	3	-0.60185	0.94917	0.9491	0.999644	18125	0	-0.60185
PLAU	4	0.01865	0.047959	0.959822	923	1	0.20804	0.56971	0.56975	0.996838	10918	1	0.20804
CTBP2	4	0.018674	0.048008	0.959822	924	2	-0.3127	0.96958	0.96952	0.999644	18502	0	-0.3127
SSX2IP	4	0.018698	0.048063	0.959822	925	2	-0.34775	0.31591	0.36922	0.994426	7073	1	-0.34775
ARPC4	4	0.018701	0.048069	0.959822	926	1	0.1321	0.17658	0.27437	0.994281	5224	2	0.1321
TSGA10	4	0.018738	0.048154	0.959822	927	2	-0.38531	0.12987	0.21121	0.994281	3991	1	-0.38531
MPST	4	0.018751	0.048187	0.959822	928	3	-0.36274	0.34483	0.38884	0.994426	7439	1	-0.36274
CTXN2	4	0.018762	0.048211	0.959822	929	2	-0.19758	0.4129	0.43812	0.995332	8405	1	-0.19758
ZFP62	4	0.018767	0.048221	0.959822	930	3	-0.48867	0.98421	0.98421	0.999644	18802	0	-0.48867
NDUFV3	4	0.018779	0.048242	0.959822	931	3	-0.63479	0.99049	0.99052	0.999846	18924	0	-0.63479
NIPAL1	4	0.018786	0.048257	0.959822	932	2	-0.48514	0.86928	0.86885	0.997906	16633	0	-0.48514
TP53TG5	4	0.018803	0.048309	0.959822	933	1	0.0082446	0.44361	0.46172	0.995332	8841	1	0.0082446
FOXD4	4	0.01881	0.04833	0.959822	934	2	-0.63377	0.97898	0.97903	0.999644	18701	0	-0.63377
MRGPRX1	4	0.018835	0.048385	0.959822	935	3	-0.66004	0.41558	0.44016	0.995332	8439	1	-0.66004
CTNNBIP1	4	0.018842	0.048405	0.959822	936	3	-0.60555	0.7222	0.72162	0.996838	13783	0	-0.60555
RAB38	4	0.018855	0.048431	0.959822	937	2	-0.19409	0.76525	0.76484	0.996838	14616	0	-0.19409
NEUROG3	4	0.018859	0.048441	0.959822	938	2	-0.51323	0.33711	0.38355	0.994426	7337	1	-0.51323
STEAP1	4	0.018867	0.04846	0.959822	939	2	-0.34871	0.96312	0.96305	0.999644	18369	0	-0.34871
LRRC14B	4	0.018906	0.04855	0.959822	940	1	0.14072	0.32292	0.37384	0.994426	7147	1	0.14072
SAR1B	4	0.018948	0.048655	0.959822	941	2	-0.37189	0.74587	0.7454	0.996838	14253	0	-0.37189
FAM163B	4	0.018957	0.04868	0.959822	942	1	-0.16556	0.88842	0.88808	0.998635	16993	0	-0.16556
CDADC1	4	0.018973	0.048711	0.959822	943	3	-0.81572	0.95559	0.9555	0.999644	18234	0	-0.81572
NAALADL2	4	0.019008	0.048796	0.959822	944	1	-0.081569	0.91692	0.91671	0.999441	17511	0	-0.081569
PCDHB2	4	0.019009	0.048797	0.959822	945	3	-0.46741	0.99445	0.99449	0.999846	19006	0	-0.46741
DKK3	4	0.019029	0.048847	0.959822	946	3	-0.5111	0.79981	0.79942	0.996838	15283	0	-0.5111
ZNF532	4	0.019053	0.048904	0.959822	947	3	-0.42283	0.25791	0.33169	0.994281	6348	1	-0.42283
HOXA7	4	0.01906	0.048915	0.959822	948	1	-0.038557	0.73208	0.73161	0.996838	13970	0	-0.038557
ECHDC1	4	0.019111	0.049041	0.959822	949	2	-0.19087	0.29851	0.35755	0.994281	6857	1	-0.19087
NBEAL2	4	0.019118	0.049059	0.959822	950	2	-0.21488	0.82309	0.82259	0.996838	15745	0	-0.21488
KIAA1211	4	0.01915	0.049125	0.959822	951	2	-0.292	0.2071	0.30043	0.994281	5736	1	-0.292
NDUFB5	4	0.019162	0.049155	0.959822	952	2	-0.35648	0.1233	0.20218	0.994281	3825	1	-0.35648
RHBDD2	4	0.019174	0.049175	0.959822	953	2	-0.47445	0.32567	0.37572	0.994426	7182	1	-0.47445
OR8J3	4	0.019185	0.049197	0.959822	954	3	-0.59123	0.97984	0.9799	0.999644	18715	0	-0.59123
C21orf91	4	0.019197	0.049227	0.959822	955	3	-0.4166	0.58777	0.5873	0.996838	11251	1	-0.4166
IGSF3	4	0.019199	0.049229	0.959822	956	2	-0.24388	0.51786	0.5227	0.995332	10032	1	-0.24388
ZNF462	4	0.019213	0.049265	0.959822	957	2	-0.018641	0.065825	0.12303	0.990795	2358	1	-0.018641
RNF103-CHMP3	4	0.019213	0.049266	0.959822	958	3	-0.62667	0.53824	0.54063	0.996618	10365	1	-0.62667
BIK	4	0.019239	0.049335	0.959822	959	2	-0.20913	0.81911	0.81862	0.996838	15661	0	-0.20913
FLRT2	4	0.019264	0.049392	0.959822	960	1	0.05145	0.34883	0.3916	0.994426	7488	1	0.05145
C8orf22	4	0.01937	0.049657	0.959822	961	2	-0.72679	0.86372	0.86329	0.997906	16517	0	-0.72679
TMEM107	4	0.019387	0.0497	0.959822	962	3	-0.23091	0.75018	0.74975	0.996838	14328	0	-0.23091
CMAS	4	0.019394	0.049713	0.959822	963	2	-0.40324	0.53538	0.53806	0.99628	10321	1	-0.40324
TAF10	4	0.019418	0.049774	0.959822	964	1	0.62382	0.070605	0.12982	0.990795	2498	2	0.62382
MAEA	4	0.019435	0.049807	0.959822	965	2	-0.17102	0.77887	0.77841	0.996838	14874	0	-0.17102
ASPRV1	4	0.019468	0.049886	0.959822	966	2	-0.24377	0.73951	0.73898	0.996838	14120	0	-0.24377
KLF14	4	0.019469	0.04989	0.959822	967	1	-0.027361	0.71106	0.71037	0.996838	13556	0	-0.027361
MVB12A	4	0.019492	0.04995	0.959822	968	2	-0.19178	0.10149	0.17241	0.994281	3268	1	-0.19178
HSCB	4	0.0195	0.049964	0.959822	969	2	-0.34144	0.55836	0.55905	0.996618	10718	1	-0.34144
C1orf68	4	0.01952	0.050004	0.959822	970	1	0.0030592	0.12837	0.20918	0.994281	3960	1	0.0030592
C10orf32	4	0.019533	0.050032	0.959822	971	2	-0.21196	0.51771	0.52258	0.995332	10029	1	-0.21196
GPM6A	4	0.019572	0.050111	0.959822	972	2	-0.38058	0.56777	0.5679	0.996838	10888	1	-0.38058
UNC13A	4	0.019591	0.050147	0.959822	973	3	-0.49982	0.93175	0.93151	0.999644	17792	0	-0.49982
RAD18	4	0.019599	0.050166	0.959822	974	3	-0.30465	0.97813	0.97817	0.999644	18681	0	-0.30465
ZBTB16	4	0.019623	0.050219	0.959822	975	1	0.021121	0.50013	0.50755	0.995332	9734	1	0.021121
ZNF584	4	0.019656	0.050291	0.959822	976	3	-0.63531	0.96798	0.96793	0.999644	18470	0	-0.63531
SLCO2A1	4	0.019674	0.050326	0.959822	977	3	-0.5671	0.99651	0.99651	0.999884	19047	0	-0.5671
PAPPA2	4	0.019695	0.050375	0.959822	978	3	-0.34504	0.71723	0.71656	0.996838	13683	0	-0.34504
PPP2CA	4	0.01973	0.050463	0.959822	979	2	-0.45475	0.72837	0.72785	0.996838	13903	0	-0.45475
SLC16A5	4	0.019764	0.050534	0.959822	980	3	-0.29707	0.68373	0.68316	0.996838	13055	0	-0.29707
SPATA31D4	4	0.019776	0.050561	0.959822	981	1	-0.059162	0.75764	0.75722	0.996838	14474	0	-0.059162
EIF4EBP2	4	0.019797	0.050611	0.959822	982	3	-0.28234	0.98824	0.98827	0.999644	18896	0	-0.28234
RAB7A	4	0.019804	0.050626	0.959822	983	2	-0.55128	0.54311	0.545	0.996618	10437	1	-0.55128
LPPR4	4	0.019827	0.050682	0.959822	984	1	0.09317	0.07923	0.14187	0.994281	2704	2	0.09317
PTBP2	4	0.019829	0.050688	0.959822	985	2	-0.20186	0.22007	0.30832	0.994281	5882	1	-0.20186
ASXL2	4	0.019846	0.050725	0.959822	986	2	-0.41263	0.57059	0.5706	0.996838	10938	1	-0.41263
NKIRAS1	4	0.019879	0.050816	0.959822	987	1	0.058013	0.059242	0.1138	0.990795	2190	1	0.058013
APPL2	4	0.019904	0.050874	0.959822	988	3	-0.40283	0.97813	0.97818	0.999644	18682	0	-0.40283
NXT2	4	0.01992	0.05091	0.959822	989	3	-0.42804	0.37055	0.4071	0.994426	7792	1	-0.42804
RUFY3	4	0.019924	0.050922	0.959822	990	3	-0.54879	0.99559	0.99562	0.999846	19029	0	-0.54879
ERAL1	4	0.01993	0.050933	0.959822	991	2	-0.22293	0.71634	0.71565	0.996838	13664	0	-0.22293
INCA1	4	0.019974	0.051033	0.959822	992	3	-0.53574	0.16231	0.25513	0.994281	4852	1	-0.53574
APOC2	4	0.019981	0.051049	0.959822	993	2	-0.35435	0.86183	0.86141	0.997906	16485	0	-0.35435
DPH7	4	0.019994	0.051074	0.959822	994	2	-0.55607	0.98455	0.98456	0.999644	18810	0	-0.55607
EIF4A2	4	0.020032	0.051153	0.959822	995	1	-0.018306	0.056111	0.10939	0.989333	2108	1	-0.018306
GABRR2	4	0.020052	0.051197	0.959822	996	2	-0.49191	0.96072	0.96063	0.999644	18330	0	-0.49191
SNX20	4	0.020083	0.051286	0.959822	997	1	0.12004	0.034383	0.078824	0.978738	1517	1	0.12004
VSX1	4	0.020135	0.051419	0.959822	998	2	0.032271	0.51331	0.51866	0.995332	9946	1	0.032271
TRIM15	4	0.020155	0.051455	0.959822	999	3	-0.2819	0.89746	0.89717	0.998635	17165	0	-0.2819
SMN1	4	0.02016	0.051466	0.959822	1000	2	-0.31757	0.33536	0.38236	0.994426	7317	1	-0.31757
SNX31	4	0.020186	0.051524	0.959822	1001	1	-0.059665	0.32706	0.37668	0.994426	7199	1	-0.059665
GFPT2	4	0.020205	0.051567	0.959822	1002	3	-0.35154	0.73757	0.73707	0.996838	14080	0	-0.35154
TRDMT1	4	0.020217	0.051594	0.959822	1003	3	-0.33544	0.98121	0.98123	0.999644	18740	0	-0.33544
SPNS1	4	0.020227	0.051623	0.959822	1004	2	-0.18445	0.71383	0.71313	0.996838	13619	0	-0.18445
RLBP1	4	0.020234	0.051633	0.959822	1005	3	-0.46254	0.22068	0.3087	0.994281	5892	1	-0.46254
ZMIZ1	4	0.020237	0.05164	0.959822	1006	2	-0.30911	0.79499	0.79459	0.996838	15185	0	-0.30911
NR3C2	4	0.020248	0.051671	0.959822	1007	2	-0.30509	0.88678	0.88643	0.998635	16960	0	-0.30509
INPP1	4	0.020271	0.051724	0.959822	1008	3	-0.4986	0.98553	0.98553	0.999644	18824	0	-0.4986
EFNA4	4	0.020285	0.051756	0.959822	1009	2	-0.40932	0.84639	0.84575	0.997906	16193	0	-0.40932
PDS5B	4	0.020288	0.051763	0.959822	1010	3	-0.44476	0.52471	0.52872	0.996207	10139	1	-0.44476
FH	4	0.02031	0.051803	0.959822	1011	2	-0.58239	0.95489	0.95475	0.999644	18224	0	-0.58239
ARV1	4	0.020339	0.051874	0.959822	1012	1	0.094311	0.75869	0.75824	0.996838	14493	0	0.094311
SMARCAL1	4	0.020385	0.051991	0.959822	1013	2	-0.10833	0.50182	0.509	0.995332	9765	1	-0.10833
MARK1	4	0.020421	0.052077	0.959822	1014	3	-0.22952	0.64031	0.63978	0.996838	12232	0	-0.22952
ARMCX1	4	0.020427	0.052092	0.959822	1015	2	-0.38922	0.92144	0.92124	0.999441	17603	0	-0.38922
NCR1	4	0.020441	0.052126	0.959822	1016	1	0.32167	0.00080506	0.0029465	0.828553	67	2	0.32167
C17orf99	3	0.020461	0.044774	0.959822	1017	2	-0.38674	0.92013	0.92021	0.999441	17584	0	-0.38674
PRKCDBP	4	0.020493	0.052246	0.959822	1018	3	-0.51073	0.97808	0.97812	0.999644	18679	0	-0.51073
GOSR2	4	0.020511	0.05228	0.959822	1019	2	-0.51652	0.67768	0.67706	0.996838	12939	0	-0.51652
COLEC11	4	0.020526	0.052317	0.959822	1020	3	-0.34538	0.98179	0.98183	0.999644	18754	0	-0.34538
RAB3A	4	0.020544	0.052358	0.959822	1021	1	0.32831	0.39322	0.42354	0.994426	8107	1	0.32831
IL3RA	4	0.020551	0.052373	0.959822	1022	3	-0.36024	0.74206	0.74157	0.996838	14181	0	-0.36024
CEP44	4	0.02058	0.05245	0.959822	1023	3	-0.47158	0.99144	0.99149	0.999846	18937	0	-0.47158
DPP9-AS1	4	0.020582	0.052456	0.959822	1024	2	-0.41945	0.82733	0.82674	0.996838	15827	0	-0.41945
UBASH3A	4	0.020595	0.052483	0.959822	1025	1	0.27992	0.1369	0.22081	0.994281	4171	2	0.27992
CUX2	4	0.020611	0.052514	0.959822	1026	2	-0.22423	0.87691	0.87647	0.997995	16771	0	-0.22423
PAPSS1	4	0.020646	0.052591	0.959822	1027	2	-0.12753	0.4226	0.44548	0.995332	8536	1	-0.12753
CHRNA1	4	0.020668	0.052633	0.959822	1028	3	-0.51382	0.69053	0.68994	0.996838	13166	0	-0.51382
LRRTM1	4	0.020697	0.052706	0.959822	1029	1	0.15676	0.06834	0.12661	0.990795	2436	1	0.15676
ITGA4	4	0.02083	0.052994	0.959822	1030	2	-0.26376	0.5196	0.52421	0.995697	10055	1	-0.26376
IL15RA	4	0.020851	0.053042	0.959822	1031	1	-0.14972	0.64616	0.6456	0.996838	12331	0	-0.14972
PPT1	4	0.020881	0.053107	0.959822	1032	3	-0.6044	0.95647	0.9564	0.999644	18257	0	-0.6044
C8orf59	4	0.020889	0.05312	0.959822	1033	2	-0.37055	0.62149	0.621	0.996838	11868	0	-0.37055
SNCAIP	4	0.020902	0.053148	0.959822	1034	1	-0.066695	0.55103	0.55223	0.996618	10588	1	-0.066695
BBS4	4	0.020947	0.053244	0.959822	1035	3	-0.52826	0.73245	0.73199	0.996838	13979	0	-0.52826
CD14	4	0.020953	0.053259	0.959822	1036	1	0.20199	0.61264	0.61209	0.996838	11698	0	0.20199
ABCD2	4	0.020981	0.053316	0.959822	1037	3	-0.33523	0.93835	0.93831	0.999644	17918	0	-0.33523
CNOT6L	4	0.021004	0.053374	0.959822	1038	1	-0.18612	0.60982	0.60923	0.996838	11637	0	-0.18612
TMEM191B	4	0.021061	0.053515	0.959822	1039	3	-0.34466	0.65262	0.65197	0.996838	12466	0	-0.34466
DYNC1LI1	4	0.021078	0.053558	0.959822	1040	3	-0.34304	0.93604	0.93594	0.999644	17877	0	-0.34304
VN1R1	4	0.021106	0.053627	0.959822	1041	1	-0.12732	0.95272	0.95259	0.999644	18193	0	-0.12732
CFAP53	4	0.021126	0.053682	0.959822	1042	3	-0.34288	0.92459	0.92439	0.999441	17668	0	-0.34288
P2RY14	4	0.021134	0.053696	0.959822	1043	3	-0.51961	0.816	0.8156	0.996838	15608	0	-0.51961
PCDHB12	4	0.021143	0.05372	0.959822	1044	2	-0.39982	0.14063	0.22588	0.994281	4275	1	-0.39982
C5orf49	4	0.021157	0.053755	0.959822	1045	1	0.23045	0.031045	0.07408	0.978738	1428	2	0.23045
TBX21	4	0.021172	0.053782	0.959822	1046	3	-0.49603	0.15629	0.24703	0.994281	4689	1	-0.49603
ATP6V0A2	4	0.021186	0.053819	0.959822	1047	3	-0.65847	0.99688	0.99688	0.999884	19056	0	-0.65847
GSE1	4	0.021209	0.053875	0.959822	1048	2	-0.23902	0.94507	0.94495	0.999644	18048	0	-0.23902
NACC1	4	0.021211	0.053877	0.959822	1049	3	-0.48651	0.97895	0.979	0.999644	18700	0	-0.48651
ZNF335	4	0.021219	0.053894	0.959822	1050	3	-0.38031	0.94938	0.94933	0.999644	18131	0	-0.38031
PP2D1	4	0.021232	0.053919	0.959822	1051	3	-0.37761	0.73222	0.73176	0.996838	13974	0	-0.37761
METTL13	4	0.02126	0.053982	0.959822	1052	2	-0.36052	0.075366	0.13646	0.994281	2618	1	-0.36052
RRP12	4	0.02127	0.054006	0.959822	1053	3	-0.69574	0.8604	0.85992	0.997906	16454	0	-0.69574
ZNF410	4	0.021288	0.054048	0.959822	1054	2	-0.22327	0.93894	0.93891	0.999644	17930	0	-0.22327
SELPLG	4	0.021305	0.054077	0.959822	1055	2	-0.40606	0.63999	0.63944	0.996838	12227	0	-0.40606
EMB	4	0.021339	0.054152	0.959822	1056	3	-0.30854	0.86866	0.86821	0.997906	16617	0	-0.30854
C4orf33	4	0.021413	0.054312	0.959822	1057	2	-0.10354	0.58772	0.58725	0.996838	11249	1	-0.10354
RNASE12	4	0.021464	0.054433	0.959822	1058	2	-0.37432	0.303	0.36057	0.994281	6912	1	-0.37432
ZNF613	4	0.021476	0.054458	0.959822	1059	2	-0.42562	0.67603	0.67539	0.996838	12902	0	-0.42562
RTN3	4	0.021515	0.05456	0.959822	1060	1	0.055577	0.48143	0.49204	0.995332	9422	1	0.055577
BPIFA3	4	0.02155	0.054636	0.959822	1061	3	-0.35874	0.97022	0.97015	0.999644	18510	0	-0.35874
ARMC9	4	0.021566	0.054682	0.959822	1062	1	-0.16316	0.76291	0.76255	0.996838	14569	0	-0.16316
ABCA10	4	0.021618	0.054797	0.959822	1063	1	-0.13191	0.87111	0.87073	0.997906	16676	0	-0.13191
SLC41A3	4	0.021628	0.05482	0.959822	1064	3	-0.41538	0.80443	0.80405	0.996838	15374	0	-0.41538
NPBWR2	4	0.021638	0.054837	0.959822	1065	2	-0.23339	0.67301	0.67248	0.996838	12844	0	-0.23339
BAGE2	4	0.021669	0.054907	0.959822	1066	2	-0.16635	0.23425	0.31697	0.994281	6055	1	-0.16635
SLC44A4	4	0.021681	0.05494	0.959822	1067	2	-0.2701	0.9046	0.90426	0.998955	17303	0	-0.2701
GOLGA2	4	0.021698	0.054983	0.959822	1068	2	-0.34265	0.92603	0.92585	0.999441	17697	0	-0.34265
CLUAP1	4	0.02171	0.055008	0.959822	1069	3	-0.56235	0.78064	0.78017	0.996838	14909	0	-0.56235
PPP1R16A	4	0.021718	0.055028	0.959822	1070	3	-0.25987	0.43651	0.45622	0.995332	8726	1	-0.25987
LAMB4	4	0.02172	0.05503	0.959822	1071	2	-0.40729	0.97669	0.97669	0.999644	18650	0	-0.40729
FANCA	4	0.021723	0.055037	0.959822	1072	3	-0.49939	0.97494	0.9749	0.999644	18618	0	-0.49939
RPL36A-HNRNPH2	4	0.021771	0.055151	0.959822	1073	2	-0.20284	0.12687	0.20708	0.994281	3923	1	-0.20284
CHRNA4	4	0.021819	0.055258	0.959822	1074	2	-0.41422	0.82774	0.82715	0.996838	15834	0	-0.41422
P2RX5	4	0.021822	0.055266	0.959822	1075	1	-0.035215	0.49345	0.50201	0.995332	9623	1	-0.035215
GLIPR1	4	0.021845	0.055309	0.959822	1076	2	-0.26015	0.95675	0.95667	0.999644	18266	0	-0.26015
ZNF273	4	0.021853	0.055328	0.959822	1077	2	-0.47392	0.91228	0.91207	0.999441	17436	0	-0.47392
SLC30A10	4	0.021888	0.055391	0.959822	1078	2	-0.40132	0.61612	0.61556	0.996838	11756	0	-0.40132
FAM3B	4	0.021901	0.055427	0.959822	1079	3	-0.44445	0.99672	0.99673	0.999884	19051	0	-0.44445
LZTS1	4	0.021905	0.055439	0.959822	1080	3	-0.39031	0.99128	0.99132	0.999846	18935	0	-0.39031
ZNF646	4	0.02191	0.055453	0.959822	1081	3	-0.4392	0.78232	0.78187	0.996838	14941	0	-0.4392
RILP	4	0.021914	0.055463	0.959822	1082	3	-0.64057	0.939	0.93898	0.999644	17932	0	-0.64057
GMEB2	4	0.021924	0.055485	0.959822	1083	1	0.04796	0.49036	0.49942	0.995332	9570	1	0.04796
VPS26A	4	0.02194	0.055518	0.959822	1084	2	-0.21278	0.85825	0.85779	0.997906	16416	0	-0.21278
HMOX1	4	0.021962	0.05556	0.959822	1085	3	-0.31369	0.38138	0.41489	0.994426	7940	1	-0.31369
UIMC1	4	0.021975	0.055595	0.959822	1086	2	-0.33243	0.96759	0.96752	0.999644	18466	0	-0.33243
ITGAV	4	0.02198	0.055605	0.959822	1087	3	-0.36687	0.99236	0.99241	0.999846	18962	0	-0.36687
RPL3	4	0.021991	0.055631	0.959822	1088	3	-0.86159	0.71645	0.71577	0.996838	13666	0	-0.86159
CHSY3	4	0.022026	0.055713	0.959822	1089	2	-0.37405	0.21623	0.30599	0.994281	5837	1	-0.37405
SLC45A1	4	0.022041	0.055743	0.959822	1090	3	-0.22686	0.11465	0.19047	0.994281	3610	1	-0.22686
HNRNPCL4	4	0.022102	0.055883	0.959822	1091	3	-0.40031	0.62139	0.6209	0.996838	11866	0	-0.40031
RAI1	4	0.022113	0.055906	0.959822	1092	2	-0.34294	0.86671	0.86626	0.997906	16577	0	-0.34294
ZNF154	4	0.022129	0.055943	0.959822	1093	1	-0.14066	0.837	0.83631	0.997031	16033	0	-0.14066
NAA35	4	0.022173	0.056054	0.959822	1094	2	-0.27267	0.43972	0.45872	0.995332	8774	1	-0.27267
ATG5	4	0.022191	0.056098	0.959822	1095	2	-0.51587	0.58105	0.58072	0.996838	11123	1	-0.51587
TINF2	4	0.022231	0.056192	0.959822	1096	1	0.29874	0.17343	0.27014	0.994281	5140	2	0.29874
TMEM196	4	0.022234	0.056202	0.959822	1097	3	-0.39897	0.7352	0.73471	0.996838	14035	0	-0.39897
EIF4EBP3	3	0.022255	0.047681	0.959822	1098	2	-0.81064	0.50188	0.50207	0.995332	9767	0	-0.81064
ABHD1	4	0.022282	0.05631	0.959822	1099	1	-0.21611	0.093262	0.16114	0.994281	3074	1	-0.21611
CHRDL2	4	0.022296	0.056338	0.959822	1100	3	-0.32661	0.79913	0.79878	0.996838	15267	0	-0.32661
MEGF10	4	0.022333	0.056432	0.959822	1101	1	0.34464	0.16236	0.25518	0.994281	4855	1	0.34464
RC3H2	4	0.022384	0.05653	0.959822	1102	2	-0.36818	0.89441	0.89408	0.998635	17104	0	-0.36818
HSF4	4	0.022435	0.056637	0.959822	1103	1	-0.013167	0.82358	0.82308	0.996838	15754	0	-0.013167
IWS1	4	0.022441	0.056652	0.959822	1104	3	-0.49009	0.04582	0.094949	0.978738	1839	1	-0.49009
CDC25C	4	0.022459	0.056702	0.959822	1105	3	-0.35272	0.99377	0.99381	0.999846	18992	0	-0.35272
ASUN	4	0.022486	0.056767	0.959822	1106	2	-0.25711	0.72623	0.72572	0.996838	13867	0	-0.25711
LTN1	4	0.022534	0.05688	0.959822	1107	3	-0.53685	0.96965	0.9696	0.999644	18503	0	-0.53685
FAM9B	4	0.022537	0.056885	0.959822	1108	1	-0.10488	0.33271	0.38058	0.994426	7281	1	-0.10488
HPCAL4	4	0.022588	0.057003	0.959822	1109	1	0.12841	0.69934	0.69866	0.996838	13319	0	0.12841
TAS1R1	4	0.022601	0.05704	0.959822	1110	3	-0.5433	0.68225	0.68164	0.996838	13035	0	-0.5433
ANXA2R	3	0.022603	0.048224	0.959822	1111	1	-0.58373	0.1474	0.20598	0.994281	4458	1	-0.58373
IGIP	4	0.022632	0.057103	0.959822	1112	3	-0.69063	0.78463	0.78417	0.996838	14987	0	-0.69063
GXYLT2	4	0.022635	0.057112	0.959822	1113	2	-0.46992	0.73637	0.73582	0.996838	14057	0	-0.46992
LTC4S	4	0.022639	0.057126	0.959822	1114	1	0.15139	0.44515	0.46292	0.995332	8871	1	0.15139
KRTAP13-4	4	0.022653	0.057157	0.959822	1115	2	-0.54273	0.54306	0.54494	0.996618	10436	1	-0.54273
TACSTD2	4	0.02269	0.057235	0.959822	1116	1	-0.23211	0.91605	0.91584	0.999441	17499	0	-0.23211
LRRC38	4	0.02273	0.057328	0.959822	1117	3	-0.2551	0.51461	0.51981	0.995332	9973	1	-0.2551
FAM171B	4	0.022732	0.057333	0.959822	1118	2	-0.18982	0.5693	0.56934	0.996838	10911	1	-0.18982
PYCRL	4	0.022741	0.057355	0.959822	1119	1	-0.035446	0.70188	0.70119	0.996838	13378	0	-0.035446
RABIF	4	0.022752	0.057382	0.959822	1120	3	-0.24128	0.5017	0.50889	0.995332	9763	1	-0.24128
DHDDS	4	0.022766	0.057414	0.959822	1121	3	-0.60213	0.55467	0.55561	0.996618	10646	1	-0.60213
HNF1A	4	0.022793	0.057474	0.959822	1122	1	0.014257	0.75537	0.75497	0.996838	14431	0	0.014257
CPNE8	4	0.022801	0.057491	0.959822	1123	3	-0.50029	0.33033	0.37894	0.994426	7250	1	-0.50029
PLCXD2	4	0.02282	0.057543	0.959822	1124	2	-0.50217	0.96687	0.96682	0.999644	18449	0	-0.50217
SMAD7	3	0.022833	0.048621	0.959822	1125	1	-0.64292	0.98344	0.98358	0.999644	18790	0	-0.64292
EFCAB13	4	0.022855	0.057615	0.959822	1126	2	-0.31828	0.57134	0.5713	0.996838	10952	1	-0.31828
WDR1	4	0.022873	0.057662	0.959822	1127	3	-0.64737	0.43384	0.45418	0.995332	8692	1	-0.64737
CXCL5	4	0.022895	0.05771	0.959822	1128	2	-0.090337	0.69353	0.6929	0.996838	13221	0	-0.090337
AVP	4	0.022946	0.057817	0.959822	1129	2	-0.40756	0.45858	0.47349	0.995332	9072	1	-0.40756
LRRC30	4	0.02296	0.057851	0.959822	1130	2	-0.3605	0.51591	0.52101	0.995332	9996	1	-0.3605
EAF1	4	0.022997	0.057944	0.959822	1131	1	0.31764	0.12236	0.20091	0.994281	3804	2	0.31764
WWC1	4	0.023048	0.058054	0.959822	1132	2	-0.3174	0.10436	0.17633	0.994281	3336	1	-0.3174
MFSD10	4	0.023075	0.058112	0.959822	1133	2	-0.52595	0.86308	0.86266	0.997906	16507	0	-0.52595
RXFP4	4	0.023084	0.058132	0.959822	1134	2	-0.45271	0.44801	0.46514	0.995332	8912	1	-0.45271
INTS7	4	0.023099	0.058162	0.959822	1135	1	-0.035122	0.35987	0.39946	0.994426	7637	1	-0.035122
SCG5	4	0.023138	0.058265	0.959822	1136	3	-0.52639	0.98988	0.9899	0.999846	18916	0	-0.52639
ATF2	4	0.023147	0.058298	0.959822	1137	3	-0.42082	0.93509	0.93496	0.999644	17856	0	-0.42082
CASP14	4	0.02315	0.058303	0.959822	1138	2	-0.25838	0.61312	0.61257	0.996838	11707	0	-0.25838
ZNF668	4	0.02317	0.05835	0.959822	1139	3	-0.33269	0.87698	0.87654	0.997995	16773	0	-0.33269
SBSPON	4	0.023172	0.058354	0.959822	1140	2	-0.24009	0.63941	0.63885	0.996838	12215	0	-0.24009
GOLGA8M	4	0.023188	0.058395	0.959822	1141	3	-0.26787	0.88942	0.88908	0.998635	17013	0	-0.26787
GC	4	0.02319	0.058401	0.959822	1142	2	-0.036377	0.1744	0.27142	0.994281	5164	2	-0.036377
IPO4	4	0.023197	0.058418	0.959822	1143	3	-0.47069	0.9392	0.93916	0.999644	17936	0	-0.47069
TSSK3	4	0.023201	0.058429	0.959822	1144	2	-0.38099	0.98268	0.9827	0.999644	18773	0	-0.38099
ZDHHC24	4	0.023217	0.058467	0.959822	1145	3	-0.45604	0.68085	0.68025	0.996838	13006	0	-0.45604
LEO1	4	0.023224	0.058483	0.959822	1146	3	-0.61821	0.99675	0.99675	0.999884	19052	0	-0.61821
POFUT1	4	0.023252	0.058542	0.959822	1147	1	-0.014981	0.27321	0.34127	0.994281	6529	1	-0.014981
GFRA1	4	0.023252	0.058542	0.959822	1148	2	-0.41652	0.90084	0.90046	0.998635	17232	0	-0.41652
TTLL3	4	0.02327	0.05858	0.959822	1149	2	-0.24614	0.4353	0.45531	0.995332	8712	1	-0.24614
C16orf92	4	0.023274	0.058586	0.959822	1150	3	-0.33103	0.9949	0.99494	0.999846	19019	0	-0.33103
MAFA	4	0.023287	0.058623	0.959822	1151	3	-0.78438	0.71304	0.7123	0.996838	13601	0	-0.78438
OR7A10	4	0.023288	0.058624	0.959822	1152	2	-0.32676	0.41032	0.43614	0.994736	8374	1	-0.32676
ARFGAP3	4	0.023301	0.058658	0.959822	1153	3	-0.32143	0.93688	0.93682	0.999644	17889	0	-0.32143
IFI6	4	0.023303	0.058663	0.959822	1154	1	0.0049481	0.48276	0.49316	0.995332	9438	1	0.0049481
SUN2	4	0.023354	0.05878	0.959822	1155	1	-0.002447	0.85476	0.85421	0.997906	16342	0	-0.002447
NFIB	4	0.023405	0.058904	0.959822	1156	1	-0.060638	0.455	0.47065	0.995332	9012	1	-0.060638
ANKRD60	4	0.023437	0.058968	0.959822	1157	3	-0.59181	0.99364	0.99367	0.999846	18990	0	-0.59181
ZNF239	4	0.02346	0.059016	0.959822	1158	3	-0.58711	0.95681	0.95674	0.999644	18269	0	-0.58711
CEP126	4	0.023507	0.059123	0.959822	1159	2	-0.38395	0.44981	0.46659	0.995332	8936	1	-0.38395
ATP2C1	4	0.023519	0.059154	0.959822	1160	3	-0.41863	0.99481	0.99485	0.999846	19016	0	-0.41863
NTS	4	0.023558	0.059247	0.959822	1161	2	-0.2841	0.7423	0.74181	0.996838	14186	0	-0.2841
GLIPR1L2	4	0.023601	0.059351	0.959822	1162	3	-0.44489	0.78451	0.78406	0.996838	14982	0	-0.44489
DYNLL2	4	0.023608	0.059365	0.959822	1163	2	-0.43231	0.78721	0.7868	0.996838	15040	0	-0.43231
PANK2	4	0.02366	0.059486	0.959822	1164	1	0.063111	0.50108	0.50836	0.995332	9751	1	0.063111
PRR20D	4	0.023661	0.059487	0.959822	1165	3	-0.52161	0.91763	0.91744	0.999441	17526	0	-0.52161
KLHL6	4	0.023711	0.059603	0.959822	1166	1	0.058793	0.58501	0.58458	0.996838	11193	1	0.058793
CDK15	4	0.023742	0.059668	0.959822	1167	2	-0.16183	0.36287	0.40163	0.994426	7680	1	-0.16183
FAM171A2	4	0.02376	0.059704	0.959822	1168	2	-0.4953	0.94738	0.94734	0.999644	18087	0	-0.4953
OR10R2	4	0.023761	0.059707	0.959822	1169	3	-0.46267	0.98838	0.98841	0.999697	18899	0	-0.46267
C7orf55-LUC7L2	4	0.023796	0.059785	0.959822	1170	2	-0.36372	0.49289	0.50155	0.995332	9612	1	-0.36372
DCSTAMP	4	0.023813	0.059814	0.959822	1171	1	0.23691	0.097413	0.16684	0.994281	3170	2	0.23691
TRIM64	4	0.023832	0.059854	0.959822	1172	2	-0.32449	0.34823	0.39118	0.994426	7478	1	-0.32449
TCAIM	4	0.023859	0.05992	0.959822	1173	2	-0.15502	0.45684	0.47211	0.995332	9044	1	-0.15502
CRYAB	4	0.023864	0.05993	0.959822	1174	2	-0.17364	0.56764	0.56778	0.996838	10885	1	-0.17364
OR5B21	4	0.023876	0.059962	0.959822	1175	2	-0.35761	0.61396	0.61343	0.996838	11718	0	-0.35761
PPAT	4	0.023894	0.060008	0.959822	1176	2	-0.24606	0.063453	0.11969	0.990795	2297	1	-0.24606
SPATA2	4	0.023948	0.060141	0.959822	1177	2	-0.21775	0.27214	0.3406	0.994281	6513	1	-0.21775
NFYC	4	0.023966	0.060183	0.959822	1178	1	-0.042878	0.43492	0.45502	0.995332	8706	1	-0.042878
PCNA	4	0.023993	0.060238	0.959822	1179	2	-0.53484	0.36908	0.40603	0.994426	7768	1	-0.53484
SLC39A1	4	0.023996	0.060244	0.959822	1180	3	-0.57455	0.81793	0.81745	0.996838	15641	0	-0.57455
PLEKHG4	4	0.024011	0.060283	0.959822	1181	2	-0.22693	0.25525	0.33002	0.994281	6318	1	-0.22693
MYOG	4	0.024018	0.060296	0.959822	1182	2	-0.14844	0.55696	0.55771	0.996618	10689	1	-0.14844
MAGEC1	4	0.024042	0.06036	0.959822	1183	3	-0.30111	0.41801	0.442	0.995332	8469	1	-0.30111
AP5S1	4	0.024056	0.060394	0.959822	1184	2	-0.079507	0.32179	0.37309	0.994426	7133	1	-0.079507
GPR171	4	0.024092	0.06047	0.959822	1185	2	-0.2084	0.5478	0.54923	0.996618	10526	1	-0.2084
FAM228B	4	0.024111	0.060516	0.959822	1186	3	-0.41769	0.99483	0.99487	0.999846	19017	0	-0.41769
VAMP3	4	0.024146	0.060594	0.959822	1187	2	-0.42441	0.20365	0.29831	0.994281	5698	1	-0.42441
LTB	4	0.024171	0.060657	0.959822	1188	1	0.075169	0.506	0.51248	0.995332	9832	1	0.075169
GPR62	4	0.024213	0.060753	0.959822	1189	3	-0.37879	0.78581	0.78536	0.996838	15016	0	-0.37879
HPS1	4	0.024218	0.06076	0.959822	1190	2	-0.33823	0.91653	0.91632	0.999441	17504	0	-0.33823
DCP2	4	0.024222	0.060768	0.959822	1191	1	-0.038481	0.758	0.75756	0.996838	14482	0	-0.038481
OAS2	4	0.024246	0.060825	0.959822	1192	3	-0.33937	0.58585	0.58541	0.996838	11209	1	-0.33937
TMEM63A	4	0.024273	0.06089	0.959822	1193	2	0.02504	0.06073	0.11585	0.990795	2229	2	0.02504
YBX3	4	0.024324	0.060988	0.959822	1194	2	-0.27093	0.99392	0.99396	0.999846	18997	0	-0.27093
HIST1H4E	4	0.024327	0.061001	0.959822	1195	2	-0.68885	0.8457	0.84505	0.997906	16184	0	-0.68885
ENTPD6	4	0.024358	0.061073	0.959822	1196	3	-0.62672	0.39114	0.42201	0.994426	8077	1	-0.62672
PRRC2B	4	0.02439	0.061151	0.959822	1197	3	-0.39895	0.6779	0.67729	0.996838	12944	0	-0.39895
CUL3	4	0.024408	0.061187	0.959822	1198	3	-0.51985	0.46939	0.48216	0.995332	9237	1	-0.51985
DDX17	4	0.024426	0.061222	0.959822	1199	2	-0.2927	0.9657	0.96565	0.999644	18429	0	-0.2927
LYRM2	3	0.024444	0.051216	0.959822	1200	1	-0.35027	0.23039	0.26652	0.994281	6007	1	-0.35027
RNF175	4	0.024454	0.061281	0.959822	1201	3	-0.31052	0.38102	0.41463	0.994426	7936	1	-0.31052
ANXA3	4	0.024469	0.061313	0.959822	1202	3	-0.47756	0.44855	0.46557	0.995332	8917	1	-0.47756
SULT1A2	4	0.024517	0.061424	0.959822	1203	2	-0.15951	0.38192	0.4153	0.994426	7949	1	-0.15951
MAGEC3	4	0.024535	0.061463	0.959822	1204	3	-0.29883	0.99569	0.99572	0.999846	19035	0	-0.29883
SLC35E2	3	0.024565	0.05141	0.959822	1205	2	-0.5586	0.54355	0.54377	0.996618	10446	0	-0.5586
HAPLN4	4	0.024572	0.061549	0.959822	1206	3	-0.42394	0.96013	0.96002	0.999644	18324	0	-0.42394
ELF4	4	0.024581	0.061566	0.959822	1207	2	-0.073115	0.71568	0.715	0.996838	13653	0	-0.073115
CLDN6	4	0.02463	0.061682	0.959822	1208	1	-0.016816	0.77455	0.77411	0.996838	14788	0	-0.016816
C5orf63	4	0.02468	0.06179	0.959822	1209	3	-0.40162	0.98968	0.9897	0.999846	18913	0	-0.40162
BARX2	4	0.024699	0.061835	0.959822	1210	3	-0.54363	0.14549	0.23246	0.994281	4404	1	-0.54363
KCNAB1	4	0.024722	0.061891	0.959822	1211	3	-0.43549	0.072767	0.13286	0.993204	2552	1	-0.43549
AHNAK2	4	0.024732	0.06191	0.959822	1212	1	0.33265	0.54983	0.55109	0.996618	10565	1	0.33265
C12orf56	4	0.024772	0.062013	0.959822	1213	2	-0.31976	0.48995	0.49908	0.995332	9559	1	-0.31976
CKMT1B	4	0.024783	0.062034	0.959822	1214	1	-0.018528	0.88002	0.87954	0.997995	16838	0	-0.018528
RAD54L	4	0.024799	0.062066	0.959822	1215	2	-0.57488	0.91145	0.91124	0.999441	17420	0	-0.57488
BRPF1	4	0.024834	0.062132	0.959822	1216	1	-0.0075631	0.29476	0.35509	0.994281	6806	1	-0.0075631
FAM129A	4	0.024835	0.062135	0.959822	1217	3	-0.43788	0.93111	0.93087	0.999644	17782	0	-0.43788
SLC35A4	4	0.024836	0.062135	0.959822	1218	2	-0.42102	0.77759	0.77713	0.996838	14849	0	-0.42102
BSPRY	4	0.024885	0.062255	0.959822	1219	2	-0.18011	0.27753	0.34401	0.994281	6586	1	-0.18011
HS3ST1	4	0.024935	0.062376	0.959822	1220	2	-0.35513	0.73416	0.73368	0.996838	14017	0	-0.35513
PLXNB3	4	0.024936	0.06238	0.959822	1221	2	-0.1181	0.013157	0.034542	0.950173	689	1	-0.1181
EBLN2	4	0.024953	0.06243	0.959822	1222	3	-0.27722	0.99657	0.99658	0.999884	19049	0	-0.27722
ESR1	4	0.024986	0.062497	0.959822	1223	1	0.26989	0.046599	0.096	0.978738	1864	2	0.26989
TPK1	4	0.024987	0.062498	0.959822	1224	3	-0.38622	0.046021	0.095215	0.978738	1848	1	-0.38622
PDE11A	4	0.025024	0.06258	0.959822	1225	3	-0.40494	0.67357	0.67301	0.996838	12856	0	-0.40494
EFNA5	4	0.025029	0.062591	0.959822	1226	3	-0.46983	0.051576	0.10298	0.988921	1983	1	-0.46983
PDE7A	4	0.025046	0.062623	0.959822	1227	2	-0.36331	0.83418	0.83356	0.996838	15981	0	-0.36331
OR2F1	3	0.025056	0.05223	0.959822	1228	2	-0.30227	0.96742	0.96761	0.999644	18460	0	-0.30227
TCEB1	4	0.025077	0.062699	0.959822	1229	3	-0.91172	0.99591	0.99594	0.999884	19039	0	-0.91172
POMK	4	0.025083	0.062715	0.959822	1230	2	-0.34916	0.64026	0.63973	0.996838	12231	0	-0.34916
PLA2G7	4	0.025092	0.062733	0.959822	1231	3	-0.53623	0.99087	0.99092	0.999846	18930	0	-0.53623
DLX2	4	0.025139	0.062844	0.959822	1232	1	-0.23942	0.854	0.85347	0.997906	16319	0	-0.23942
DPT	4	0.025166	0.062904	0.959822	1233	2	-0.20588	0.90943	0.90919	0.999441	17378	0	-0.20588
CAPSL	4	0.02519	0.062954	0.959822	1234	1	-0.0066256	0.69497	0.69433	0.996838	13242	0	-0.0066256
SPG21	4	0.025241	0.063065	0.959822	1235	1	0.14531	0.70075	0.70004	0.996838	13356	0	0.14531
SOWAHB	4	0.025258	0.063098	0.959822	1236	2	-0.34683	0.81604	0.81564	0.996838	15610	0	-0.34683
HAND1	4	0.025292	0.063175	0.959822	1237	1	0.28871	0.10601	0.17864	0.994281	3379	2	0.28871
DNASE1L1	4	0.025313	0.063232	0.959822	1238	2	-0.31227	0.82498	0.82443	0.996838	15785	0	-0.31227
NDUFS3	4	0.025338	0.063287	0.959822	1239	3	-0.28218	0.5476	0.54905	0.996618	10521	1	-0.28218
DNAJC10	4	0.025353	0.063321	0.959822	1240	3	-0.30945	0.67837	0.67774	0.996838	12958	0	-0.30945
FAM151A	4	0.025363	0.063348	0.959822	1241	2	-0.2823	0.055862	0.10903	0.989333	2103	1	-0.2823
DOC2B	4	0.025367	0.063353	0.959822	1242	3	-0.44159	0.94548	0.94538	0.999644	18056	0	-0.44159
SEMA3D	4	0.025381	0.06338	0.959822	1243	3	-0.33773	0.96872	0.96866	0.999644	18489	0	-0.33773
DBF4B	3	0.025383	0.052743	0.959822	1244	2	-0.52924	0.25243	0.28344	0.994281	6285	1	-0.52924
XRCC1	4	0.025442	0.063517	0.959822	1245	2	-0.11891	0.087642	0.15336	0.994281	2928	2	-0.11891
RUVBL1	4	0.025451	0.063533	0.959822	1246	2	-0.447	0.57235	0.57225	0.996838	10973	1	-0.447
OR52E6	4	0.025458	0.063546	0.959822	1247	3	-0.29275	0.86126	0.86079	0.997906	16472	0	-0.29275
GOLGA3	4	0.02546	0.063554	0.959822	1248	2	-0.41496	0.50969	0.51562	0.995332	9891	1	-0.41496
NBR1	4	0.025506	0.063655	0.959822	1249	2	-0.23443	0.15001	0.23859	0.994281	4526	1	-0.23443
CKB	4	0.02551	0.063668	0.959822	1250	3	-0.39545	0.48441	0.49453	0.995332	9469	1	-0.39545
EXOSC4	4	0.025534	0.063715	0.959822	1251	3	-0.46203	0.97182	0.97179	0.999644	18548	0	-0.46203
PHYHIP	4	0.025547	0.063749	0.959822	1252	1	-0.13431	0.89087	0.89054	0.998635	17031	0	-0.13431
C17orf75	4	0.02558	0.063814	0.959822	1253	2	-0.30573	0.96743	0.96737	0.999644	18461	0	-0.30573
RNF6	4	0.025598	0.063861	0.959822	1254	1	-0.13161	0.45865	0.47355	0.995332	9074	1	-0.13161
WRN	4	0.025655	0.064006	0.959822	1255	2	-0.45494	0.95578	0.9557	0.999644	18241	0	-0.45494
RFX3	4	0.025673	0.064041	0.959822	1256	2	-0.35508	0.97968	0.97974	0.999644	18709	0	-0.35508
SLC30A4	4	0.0257	0.064101	0.959822	1257	2	-0.015518	0.59881	0.59827	0.996838	11435	0	-0.015518
PLD4	4	0.02571	0.064124	0.959822	1258	3	-0.54359	0.63675	0.63616	0.996838	12165	0	-0.54359
LIPI	3	0.025713	0.053246	0.959822	1259	2	-0.66137	0.92613	0.92623	0.999441	17700	0	-0.66137
MTMR11	4	0.025751	0.064219	0.959822	1260	1	-0.0070777	0.88541	0.88502	0.998528	16942	0	-0.0070777
PPIA	4	0.025789	0.064294	0.959822	1261	3	-0.27029	0.95132	0.95123	0.999644	18166	0	-0.27029
RGMB	4	0.025794	0.064307	0.959822	1262	2	-0.25378	0.0416	0.089044	0.978738	1704	1	-0.25378
SLC25A19	4	0.025802	0.064327	0.959822	1263	1	0.025191	0.50817	0.51436	0.995332	9863	1	0.025191
FAM218A	4	0.025803	0.064329	0.959822	1264	2	-0.22901	0.98788	0.9879	0.999644	18886	0	-0.22901
ZMYM2	4	0.025822	0.064383	0.959822	1265	2	-0.31623	0.28289	0.34748	0.994281	6656	1	-0.31623
OPN4	4	0.025843	0.064424	0.959822	1266	3	-0.6739	0.90215	0.90177	0.998727	17257	0	-0.6739
DRD5	4	0.025853	0.06445	0.959822	1267	2	-0.109	0.57123	0.5712	0.996838	10951	1	-0.109
CEP250	4	0.025872	0.064491	0.959822	1268	3	-0.52255	0.080743	0.14394	0.994281	2751	1	-0.52255
OR7E24	4	0.025901	0.064559	0.959822	1269	3	-0.56515	0.3474	0.3906	0.994426	7465	1	-0.56515
LRBA	4	0.025904	0.064566	0.959822	1270	1	-0.13589	0.93187	0.93163	0.999644	17794	0	-0.13589
AK8	4	0.025915	0.064596	0.959822	1271	3	-0.53469	0.24504	0.32363	0.994281	6188	1	-0.53469
EDRF1	4	0.025925	0.064623	0.959822	1272	3	-0.35382	0.99728	0.99728	0.999884	19059	0	-0.35382
NR1D1	4	0.025955	0.064689	0.959822	1273	3	-0.53784	0.44271	0.46101	0.995332	8829	1	-0.53784
MIOX	4	0.026006	0.064788	0.959822	1274	2	-0.3178	0.87902	0.87857	0.997995	16821	0	-0.3178
MIIP	4	0.026056	0.064897	0.959822	1275	3	-0.44558	0.9952	0.99523	0.999846	19024	0	-0.44558
ZNF302	4	0.026057	0.0649	0.959822	1276	1	-0.1346	0.96306	0.96298	0.999644	18368	0	-0.1346
TGFBR2	4	0.026064	0.064915	0.959822	1277	2	-0.45993	0.073356	0.13369	0.993204	2569	1	-0.45993
MOXD1	4	0.026104	0.064994	0.959822	1278	3	-0.62414	0.3457	0.38946	0.994426	7447	1	-0.62414
KRT6A	4	0.026107	0.065	0.959822	1279	1	-0.1878	0.9127	0.91249	0.999441	17445	0	-0.1878
APCDD1	4	0.02612	0.065022	0.959822	1280	2	-0.26811	0.39728	0.42657	0.994426	8170	1	-0.26811
ADH6	4	0.026185	0.065173	0.959822	1281	2	-0.22392	0.4927	0.5014	0.995332	9608	1	-0.22392
ZNF623	4	0.026209	0.065242	0.959822	1282	3	-0.30866	0.081767	0.14537	0.994281	2778	1	-0.30866
AMTN	4	0.026241	0.06531	0.959822	1283	2	-0.17761	0.42332	0.44603	0.995332	8547	1	-0.17761
MGC50722	4	0.026255	0.065339	0.959822	1284	3	-0.50935	0.96264	0.96258	0.999644	18362	0	-0.50935
ZNF354B	4	0.02626	0.065345	0.959822	1285	2	-0.45318	0.6986	0.69792	0.996838	13302	0	-0.45318
TNPO2	4	0.026297	0.065437	0.959822	1286	3	-0.3657	0.74524	0.74475	0.996838	14238	0	-0.3657
LHCGR	4	0.026311	0.065468	0.959822	1287	2	-0.13562	0.85244	0.85186	0.997906	16294	0	-0.13562
MRPL37	4	0.026362	0.065579	0.959822	1288	1	-0.094375	0.63198	0.63153	0.996838	12068	0	-0.094375
SERPINB13	4	0.026413	0.065701	0.959822	1289	2	-0.23612	0.75488	0.75446	0.996838	14425	0	-0.23612
RHBDF1	4	0.026441	0.06575	0.959822	1290	3	-0.35908	0.61406	0.61354	0.996838	11719	0	-0.35908
GALR3	4	0.026464	0.065803	0.959822	1291	1	0.047915	0.009706	0.026274	0.950173	514	2	0.047915
GORASP2	4	0.02648	0.065832	0.959822	1292	3	-0.35217	0.68969	0.68906	0.996838	13154	0	-0.35217
GPATCH2L	4	0.02649	0.065855	0.959822	1293	3	-0.39295	0.97302	0.97297	0.999644	18571	0	-0.39295
UFM1	4	0.026515	0.065894	0.959822	1294	2	-0.31177	0.58056	0.58025	0.996838	11110	1	-0.31177
UNKL	4	0.026564	0.066015	0.959822	1295	3	-0.52279	0.69728	0.69663	0.996838	13276	0	-0.52279
MSTN	4	0.026566	0.06602	0.959822	1296	2	-0.19505	0.43431	0.45455	0.995332	8699	1	-0.19505
TNFRSF11B	4	0.026569	0.066031	0.959822	1297	3	-0.3586	0.85809	0.85765	0.997906	16411	0	-0.3586
TEN1	4	0.026574	0.066038	0.959822	1298	3	-0.49449	0.9945	0.99455	0.999846	19007	0	-0.49449
USO1	4	0.026613	0.066127	0.959822	1299	3	-0.69403	0.6839	0.68334	0.996838	13060	0	-0.69403
FAM83E	4	0.026617	0.066136	0.959822	1300	2	-0.2377	0.92738	0.92716	0.999441	17732	0	-0.2377
PAK3	4	0.026668	0.066247	0.959822	1301	2	-0.1862	0.60977	0.60917	0.996838	11636	0	-0.1862
RAET1E	4	0.026741	0.066418	0.959822	1302	3	-0.3525	0.96346	0.96339	0.999644	18373	0	-0.3525
FOXG1	4	0.026768	0.066473	0.959822	1303	2	-0.27353	0.73366	0.73319	0.996838	14005	0	-0.27353
PRDX5	4	0.026777	0.066493	0.959822	1304	2	-0.33087	0.9932	0.99324	0.999846	18982	0	-0.33087
TMEM50B	4	0.026805	0.066559	0.959822	1305	2	-0.36833	0.24634	0.32445	0.994281	6205	1	-0.36833
IPO13	4	0.02682	0.066593	0.959822	1306	1	-0.059146	0.90478	0.90444	0.998982	17306	0	-0.059146
ABI1	4	0.026834	0.066611	0.959822	1307	2	-0.12865	0.66207	0.66146	0.996838	12636	0	-0.12865
SLC10A6	4	0.026871	0.066696	0.959822	1308	1	0.073206	0.19229	0.29163	0.994281	5568	1	0.073206
SMIM17	4	0.026928	0.066814	0.959822	1309	2	-0.49484	0.9125	0.91229	0.999441	17441	0	-0.49484
AGPAT3	4	0.026929	0.066815	0.959822	1310	3	-0.31102	0.35678	0.39723	0.994426	7599	1	-0.31102
ARHGAP44	4	0.026957	0.066887	0.959822	1311	2	-0.33496	0.98615	0.98614	0.999644	18837	0	-0.33496
IMMT	4	0.026973	0.066917	0.959822	1312	1	0.48845	0.002285	0.0076968	0.950173	140	2	0.48845
AMIGO2	4	0.026993	0.06695	0.959822	1313	3	-0.34171	0.96693	0.96688	0.999644	18451	0	-0.34171
ZNF846	4	0.026998	0.066961	0.959822	1314	3	-0.29274	0.99737	0.99737	0.999884	19061	0	-0.29274
BTNL2	4	0.027024	0.067018	0.959822	1315	1	-0.059498	0.10489	0.17708	0.994281	3349	1	-0.059498
ZNF813	4	0.027071	0.06711	0.959822	1316	2	-0.19647	0.22494	0.3113	0.994281	5943	1	-0.19647
C16orf96	4	0.027075	0.067121	0.959822	1317	2	0.00077092	0.67772	0.6771	0.996838	12940	0	0.00077092
PRUNE	4	0.027099	0.067174	0.959822	1318	2	-0.26298	0.90247	0.9021	0.998727	17264	0	-0.26298
JUNB	4	0.027126	0.06724	0.959822	1319	1	0.36575	0.39404	0.42417	0.994426	8121	1	0.36575
CCDC180	4	0.027158	0.067319	0.959822	1320	3	-0.38984	0.016856	0.043422	0.950173	868	1	-0.38984
TBX3	4	0.027175	0.067363	0.959822	1321	2	-0.45018	0.83447	0.83386	0.996838	15990	0	-0.45018
SLC10A1	4	0.027228	0.067488	0.959822	1322	2	-0.30951	0.51762	0.5225	0.995332	10028	1	-0.30951
KEL	4	0.027252	0.067534	0.959822	1323	3	-0.4166	0.90442	0.90407	0.998919	17300	0	-0.4166
LRP6	4	0.027272	0.067588	0.959822	1324	3	-0.38147	0.94841	0.94836	0.999644	18107	0	-0.38147
LAGE3	4	0.027278	0.0676	0.959822	1325	2	-0.3081	0.0079512	0.02194	0.950173	436	1	-0.3081
KRTAP15-1	4	0.02728	0.067604	0.959822	1326	2	-0.37327	0.88799	0.88765	0.998635	16986	0	-0.37327
CFH	4	0.027299	0.067639	0.959822	1327	2	-0.11274	0.79744	0.79705	0.996838	15242	0	-0.11274
TIA1	4	0.027308	0.067661	0.959822	1328	2	-0.31655	0.71998	0.71937	0.996838	13741	0	-0.31655
MREG	4	0.027327	0.067698	0.959822	1329	3	-0.45402	0.79566	0.79525	0.996838	15202	0	-0.45402
CRX	4	0.027329	0.067704	0.959822	1330	1	0.33101	0.12609	0.20601	0.994281	3903	2	0.33101
C1orf56	4	0.027337	0.067724	0.959822	1331	2	-0.32184	0.46745	0.4806	0.995332	9213	1	-0.32184
ANKRD27	4	0.02738	0.067837	0.959822	1332	2	0.1093	0.053397	0.10557	0.988921	2037	2	0.1093
DTX3	4	0.027394	0.067864	0.959822	1333	2	-0.51299	0.98446	0.98446	0.999644	18808	0	-0.51299
LAYN	4	0.027404	0.067879	0.959822	1334	2	-0.39877	0.92679	0.92659	0.999441	17717	0	-0.39877
CARD11	4	0.027431	0.067939	0.959822	1335	1	0.013051	0.69251	0.69188	0.996838	13197	0	0.013051
TRPM2	4	0.027442	0.067962	0.959822	1336	2	-0.18514	0.75426	0.75387	0.996838	14415	0	-0.18514
C1orf162	4	0.027458	0.067996	0.959822	1337	3	-0.59619	0.031647	0.074941	0.978738	1438	1	-0.59619
GOLGA6L2	4	0.027482	0.068048	0.959822	1338	3	-0.38833	0.95251	0.95239	0.999644	18191	0	-0.38833
BAG4	4	0.027518	0.068128	0.959822	1339	2	-0.17593	0.59505	0.59453	0.996838	11367	1	-0.17593
OR4M1	4	0.027576	0.068257	0.959822	1340	2	-0.33036	0.91058	0.91036	0.999441	17397	0	-0.33036
FAM19A3	4	0.027584	0.068277	0.959822	1341	2	-0.28283	0.84008	0.83937	0.997609	16083	0	-0.28283
EYS	4	0.027604	0.068332	0.959822	1342	3	-0.57199	0.41701	0.44124	0.995332	8458	1	-0.57199
CRYGN	4	0.027624	0.068378	0.959822	1343	2	-0.42797	0.72132	0.72076	0.996838	13763	0	-0.42797
POFUT2	4	0.027633	0.068401	0.959822	1344	2	-0.13964	0.26198	0.33415	0.994281	6392	1	-0.13964
RPS6KA4	4	0.027635	0.068406	0.959822	1345	2	-0.35152	0.47499	0.48673	0.995332	9321	1	-0.35152
XPOT	4	0.027685	0.06851	0.959822	1346	2	-0.33572	0.75987	0.75946	0.996838	14513	0	-0.33572
ARMC7	4	0.027736	0.068612	0.959822	1347	1	-0.36586	0.87613	0.87568	0.997995	16755	0	-0.36586
BACH2	4	0.027787	0.068721	0.959822	1348	1	-0.144	0.25258	0.32831	0.994281	6287	1	-0.144
SENP7	4	0.027815	0.068781	0.959822	1349	3	-0.72423	0.98089	0.98092	0.999644	18737	0	-0.72423
RINT1	4	0.02782	0.068796	0.959822	1350	3	-0.52582	0.54352	0.54536	0.996618	10445	1	-0.52582
TTC26	4	0.027838	0.068836	0.959822	1351	2	-0.18119	0.81709	0.81664	0.996838	15624	0	-0.18119
OR2T29	4	0.027889	0.068944	0.959822	1352	1	0.34308	0.14488	0.23165	0.994281	4389	2	0.34308
MMAB	4	0.027906	0.068985	0.959822	1353	3	-0.31453	0.98521	0.98522	0.999644	18819	0	-0.31453
CCDC50	4	0.02794	0.069051	0.959822	1354	2	-0.52079	0.76772	0.76734	0.996838	14658	0	-0.52079
AQP9	4	0.02795	0.069073	0.959822	1355	2	-0.19098	0.74096	0.74045	0.996838	14154	0	-0.19098
DNPH1	4	0.027982	0.069141	0.959822	1356	3	-0.45862	0.99444	0.99448	0.999846	19005	0	-0.45862
DHDH	4	0.028003	0.069187	0.959822	1357	3	-0.41299	0.97234	0.97229	0.999644	18555	0	-0.41299
PROK2	4	0.028027	0.069246	0.959822	1358	3	-0.7403	0.37275	0.40866	0.994426	7819	1	-0.7403
FAM53A	4	0.028042	0.069269	0.959822	1359	3	-0.20497	0.98799	0.98802	0.999644	18887	0	-0.20497
NBPF14	4	0.028048	0.069279	0.959822	1360	3	-0.35327	0.98885	0.9889	0.999846	18903	0	-0.35327
PRSS41	4	0.028059	0.069297	0.959822	1361	3	-0.295	0.81097	0.81055	0.996838	15500	0	-0.295
LANCL1	4	0.028064	0.069311	0.959822	1362	3	-0.28962	0.99739	0.99739	0.999884	19064	0	-0.28962
HUNK	4	0.028066	0.069315	0.959822	1363	2	-0.43811	0.96233	0.96224	0.999644	18357	0	-0.43811
CCDC157	4	0.028092	0.069381	0.959822	1364	1	-0.23536	0.68521	0.68466	0.996838	13084	0	-0.23536
CCL5	4	0.028143	0.069483	0.959822	1365	2	-0.33338	0.96828	0.96822	0.999644	18479	0	-0.33338
USHBP1	4	0.028145	0.069487	0.959822	1366	3	-0.27561	0.65906	0.65849	0.996838	12584	0	-0.27561
TAAR1	4	0.028162	0.069522	0.959822	1367	2	-0.40228	0.55622	0.55702	0.996618	10679	1	-0.40228
KCNIP1	4	0.028171	0.069539	0.959822	1368	3	-0.29488	0.73272	0.73227	0.996838	13985	0	-0.29488
FARSB	4	0.028194	0.069586	0.959822	1369	1	-0.077289	0.6775	0.67686	0.996838	12934	0	-0.077289
STK17A	4	0.028245	0.069689	0.959822	1370	2	-0.23384	0.48536	0.49533	0.995332	9481	1	-0.23384
STK17B	4	0.028252	0.069703	0.959822	1371	3	-0.31715	0.88337	0.88294	0.997995	16904	0	-0.31715
P2RX3	4	0.028259	0.069716	0.959822	1372	2	-0.11079	0.077911	0.14002	0.994281	2671	2	-0.11079
SCUBE3	4	0.028273	0.069749	0.959822	1373	3	-0.60784	0.97727	0.9773	0.999644	18666	0	-0.60784
PRDM1	4	0.028288	0.06978	0.959822	1374	2	-0.3797	0.2626	0.33455	0.994281	6399	1	-0.3797
GALNT18	4	0.028296	0.069796	0.959822	1375	1	0.0067988	0.65839	0.65782	0.996838	12570	0	0.0067988
OR52N1	4	0.028298	0.069798	0.959822	1376	3	-0.32797	0.65742	0.65684	0.996838	12550	0	-0.32797
AOAH	4	0.028327	0.069873	0.959822	1377	2	-0.28178	0.16331	0.25645	0.994281	4878	1	-0.28178
OR1N1	4	0.028375	0.06999	0.959822	1378	2	-0.30654	0.86066	0.86017	0.997906	16461	0	-0.30654
FFAR1	4	0.028398	0.07005	0.959822	1379	1	0.037917	0.11882	0.19607	0.994281	3716	1	0.037917
SLAMF9	4	0.028411	0.070086	0.959822	1380	3	-0.42588	0.59375	0.59324	0.996838	11351	1	-0.42588
HSPA1A	4	0.028423	0.070118	0.959822	1381	2	-0.12743	0.0096028	0.025999	0.950173	508	1	-0.12743
C9orf64	4	0.028433	0.070135	0.959822	1382	2	-0.31111	0.65504	0.65439	0.996838	12511	0	-0.31111
TNFRSF8	4	0.028448	0.070164	0.959822	1383	1	0.098544	0.00547	0.015823	0.950173	302	1	0.098544
AGO3	4	0.028472	0.070204	0.959822	1384	2	-0.34922	0.38521	0.41773	0.994426	7997	1	-0.34922
PDLIM7	4	0.028478	0.070214	0.959822	1385	3	-0.46478	0.96845	0.96839	0.999644	18483	0	-0.46478
SLC25A38	4	0.028493	0.070246	0.959822	1386	3	-0.39397	0.32987	0.37864	0.994426	7244	1	-0.39397
RBM41	4	0.028499	0.070259	0.959822	1387	2	-0.36077	0.95234	0.95222	0.999644	18189	0	-0.36077
UNCX	4	0.02855	0.07038	0.959822	1388	2	-0.24524	0.52539	0.52931	0.996207	10148	1	-0.24524
MMP28	4	0.028559	0.070398	0.959822	1389	2	-0.42726	0.80729	0.80691	0.996838	15435	0	-0.42726
IGF2BP3	4	0.02858	0.070448	0.959822	1390	3	-0.39934	0.98407	0.98407	0.999644	18799	0	-0.39934
PDE1C	4	0.028618	0.070539	0.959822	1391	2	-0.24753	0.74049	0.73999	0.996838	14145	0	-0.24753
LGALS16	4	0.028621	0.070547	0.959822	1392	3	-0.36037	0.91068	0.91045	0.999441	17400	0	-0.36037
RPS19BP1	4	0.028647	0.070617	0.959822	1393	3	-0.38986	0.16131	0.2538	0.994281	4824	1	-0.38986
TRPC5OS	4	0.028652	0.070627	0.959822	1394	2	-0.20842	0.67652	0.6759	0.996838	12914	0	-0.20842
TLE6	4	0.028724	0.070787	0.959822	1395	3	-0.56481	0.99289	0.99295	0.999846	18974	0	-0.56481
DIP2A	4	0.02874	0.070826	0.959822	1396	3	-0.52736	0.12127	0.19944	0.994281	3775	1	-0.52736
PARP4	4	0.028753	0.070861	0.959822	1397	2	-0.14999	0.75259	0.75224	0.996838	14381	0	-0.14999
GLB1L3	4	0.028802	0.070978	0.959822	1398	3	-0.22878	0.25862	0.33212	0.994281	6357	1	-0.22878
COPS7A	4	0.028804	0.070985	0.959822	1399	2	-0.11354	0.74887	0.74843	0.996838	14305	0	-0.11354
CTSC	4	0.028813	0.071003	0.959822	1400	2	-0.25954	0.43065	0.45169	0.995332	8647	1	-0.25954
PPM1A	4	0.028842	0.071065	0.959822	1401	2	-0.49818	0.92761	0.92738	0.999497	17734	0	-0.49818
ENPP3	4	0.028843	0.071068	0.959822	1402	3	-0.32785	0.26119	0.33368	0.994281	6382	1	-0.32785
GS1-259H13.2	4	0.028855	0.071093	0.959822	1403	2	-0.37709	0.44351	0.46164	0.995332	8839	1	-0.37709
NET1	4	0.028906	0.071203	0.959822	1404	1	-0.000906	0.86237	0.86195	0.997906	16495	0	-0.000906
SGMS1	4	0.02891	0.071213	0.959822	1405	2	-0.32066	0.551	0.5522	0.996618	10587	1	-0.32066
LRFN4	4	0.028994	0.071401	0.959822	1406	3	-0.51948	0.95657	0.95649	0.999644	18260	0	-0.51948
PCDHGA5	4	0.029007	0.071429	0.959822	1407	2	-0.14448	0.88456	0.88415	0.998195	16930	0	-0.14448
PALM2-AKAP2	4	0.029025	0.071462	0.959822	1408	3	-0.44539	0.55515	0.55602	0.996618	10659	1	-0.44539
HACD4	4	0.029058	0.071533	0.959822	1409	1	-0.039873	0.3092	0.36472	0.994281	6995	1	-0.039873
PCDHGB4	4	0.029077	0.07158	0.959822	1410	2	-0.1381	0.058497	0.11274	0.990795	2174	1	-0.1381
RBM28	4	0.029106	0.07164	0.959822	1411	2	-0.38077	0.96704	0.96697	0.999644	18454	0	-0.38077
HSPE1-MOB4	4	0.029109	0.07165	0.959822	1412	1	0.089583	0.61505	0.61449	0.996838	11731	0	0.089583
VPS39	4	0.029123	0.071678	0.959822	1413	3	-0.47708	0.87393	0.87349	0.997995	16718	0	-0.47708
AGFG1	4	0.02916	0.071761	0.959822	1414	1	0.22455	0.040843	0.087978	0.978738	1686	2	0.22455
FAM104A	4	0.02917	0.071786	0.959822	1415	3	-0.61517	0.21471	0.30507	0.994281	5823	1	-0.61517
PAXIP1	4	0.029181	0.071803	0.959822	1416	3	-0.26912	0.62194	0.62145	0.996838	11878	0	-0.26912
CSTB	4	0.029212	0.071876	0.959822	1417	3	-0.40083	0.79434	0.79393	0.996838	15170	0	-0.40083
TNRC18	4	0.029214	0.071878	0.959822	1418	2	-0.28693	0.61023	0.60962	0.996838	11646	0	-0.28693
KLHL40	4	0.029217	0.07189	0.959822	1419	3	-0.49995	0.90566	0.90535	0.999294	17318	0	-0.49995
LSM14A	4	0.029224	0.071904	0.959822	1420	3	-0.31999	0.96263	0.96257	0.999644	18361	0	-0.31999
CCNL1	4	0.029254	0.071969	0.959822	1421	3	-0.34478	0.78059	0.78013	0.996838	14907	0	-0.34478
FAM193B	4	0.029262	0.071978	0.959822	1422	2	-0.39208	0.98216	0.98218	0.999644	18762	0	-0.39208
GSS	4	0.029263	0.07198	0.959822	1423	2	-0.062394	0.34358	0.38798	0.994426	7424	1	-0.062394
ZBTB24	4	0.029269	0.071993	0.959822	1424	3	-0.38253	0.98761	0.98764	0.999644	18878	0	-0.38253
RTBDN	4	0.029285	0.072027	0.959822	1425	3	-0.56167	0.97471	0.97465	0.999644	18614	0	-0.56167
RABEP2	4	0.029302	0.072067	0.959822	1426	2	-0.094274	0.28657	0.34983	0.994281	6698	1	-0.094274
PNMA3	4	0.029312	0.072095	0.959822	1427	2	-0.28511	0.73535	0.73485	0.996838	14041	0	-0.28511
BRAF	4	0.029312	0.072096	0.959822	1428	1	-0.070854	0.74662	0.74615	0.996838	14262	0	-0.070854
SCG2	4	0.029322	0.072118	0.959822	1429	3	-0.29548	0.96753	0.96748	0.999644	18465	0	-0.29548
TBL3	4	0.029363	0.072207	0.959822	1430	1	0.067845	0.85666	0.85618	0.997906	16382	0	0.067845
ADH5	4	0.029371	0.072225	0.959822	1431	2	-0.17616	0.46153	0.47585	0.995332	9121	1	-0.17616
TMEM74B	4	0.029381	0.072243	0.959822	1432	2	-0.27113	0.75161	0.75122	0.996838	14360	0	-0.27113
RPS4Y1	4	0.029391	0.072263	0.959822	1433	2	-0.13533	0.48599	0.49585	0.995332	9493	1	-0.13533
IQCB1	4	0.029414	0.072311	0.959822	1434	2	-0.30961	0.98576	0.98575	0.999644	18830	0	-0.30961
TFAP4	4	0.02944	0.072357	0.959822	1435	2	-0.32324	0.87075	0.87033	0.997906	16668	0	-0.32324
GPR84	4	0.029465	0.072411	0.959878	1436	2	-0.28039	0.66423	0.66361	0.996838	12677	0	-0.28039
CHRNB3	4	0.029489	0.072464	0.959912	1437	2	-0.49685	0.98308	0.9831	0.999644	18783	0	-0.49685
C5orf30	4	0.029566	0.07264	0.960711	1438	1	-0.22112	0.876	0.87555	0.997995	16752	0	-0.22112
WDR73	4	0.029578	0.072668	0.960711	1439	2	-0.16351	0.56982	0.56986	0.996838	10922	1	-0.16351
DDX50	4	0.029627	0.072773	0.960711	1440	2	-0.35196	0.68663	0.68605	0.996838	13103	0	-0.35196
LMO2	4	0.029647	0.072825	0.960711	1441	2	-0.24325	0.0093449	0.025365	0.950173	493	1	-0.24325
DUOXA2	4	0.029678	0.072896	0.960711	1442	3	-0.6058	0.60283	0.60232	0.996838	11510	0	-0.6058
HHIPL1	4	0.029689	0.072914	0.960711	1443	3	-0.32917	0.84079	0.84007	0.997659	16093	0	-0.32917
TRIM32	4	0.029719	0.072994	0.960711	1444	1	-0.060415	0.11664	0.19314	0.994281	3662	1	-0.060415
GPAA1	4	0.029752	0.07305	0.960711	1445	3	-0.28849	0.74983	0.7494	0.996838	14322	0	-0.28849
CIB3	4	0.029776	0.073114	0.960711	1446	2	-0.43466	0.46143	0.47577	0.995332	9119	1	-0.43466
FN3K	4	0.02982	0.073218	0.960711	1447	1	-0.14656	0.86896	0.86852	0.997906	16628	0	-0.14656
ATP6V1G1	4	0.029821	0.073218	0.960711	1448	3	-0.63305	0.97781	0.97786	0.999644	18676	0	-0.63305
PLA1A	4	0.029845	0.073265	0.960711	1449	2	-0.32932	0.18589	0.28694	0.994281	5478	1	-0.32932
RBPJ	4	0.029855	0.073291	0.960711	1450	2	-0.21921	0.58138	0.581	0.996838	11128	1	-0.21921
PAICS	4	0.029871	0.073327	0.960711	1451	1	0.22891	0.66161	0.66099	0.996838	12628	0	0.22891
C5orf45	4	0.029915	0.073432	0.960711	1452	2	-0.078854	0.081814	0.14543	0.994281	2779	2	-0.078854
USP53	4	0.029922	0.073446	0.960711	1453	1	-0.24944	0.14743	0.2351	0.994281	4460	1	-0.24944
KIAA0141	4	0.029926	0.073454	0.960711	1454	3	-0.32971	0.98989	0.98991	0.999846	18917	0	-0.32971
RNF185	4	0.029934	0.07347	0.960711	1455	2	-0.44364	0.81967	0.81919	0.996838	15671	0	-0.44364
TRMT12	4	0.029944	0.073486	0.960711	1456	2	-0.31144	0.54625	0.54781	0.996618	10498	1	-0.31144
C15orf40	4	0.029973	0.07355	0.960711	1457	1	0.22509	0.10654	0.17938	0.994281	3392	2	0.22509
UBE2QL1	4	0.029984	0.07358	0.960711	1458	2	-0.20434	0.93091	0.93066	0.999644	17780	0	-0.20434
ATM	4	0.030014	0.073633	0.960744	1459	2	-0.59308	0.98809	0.98811	0.999644	18889	0	-0.59308
GLO1	4	0.030073	0.073761	0.961115	1460	2	-0.3551	0.15757	0.24878	0.994281	4725	1	-0.3551
LPAR2	4	0.030074	0.073762	0.961115	1461	1	0.3026	0.10638	0.17915	0.994281	3387	2	0.3026
FAF2	4	0.030103	0.073831	0.961356	1462	2	-0.40226	0.18206	0.28173	0.994281	5376	1	-0.40226
ENO4	4	0.030125	0.073881	0.961356	1463	2	-0.3247	0.97027	0.9702	0.999644	18511	0	-0.3247
ZNF670	4	0.030176	0.074	0.962054	1464	3	-0.42984	0.80523	0.80484	0.996838	15391	0	-0.42984
TST	4	0.030218	0.074103	0.962054	1465	3	-0.26344	0.98078	0.98081	0.999644	18732	0	-0.26344
OR4D6	4	0.030227	0.074123	0.962054	1466	1	0.054338	0.83433	0.83371	0.996838	15987	0	0.054338
ZNF454	4	0.030245	0.074157	0.962054	1467	3	-0.26029	0.67242	0.67189	0.996838	12830	0	-0.26029
DENND1C	4	0.030277	0.074218	0.962054	1468	1	-0.13651	0.44046	0.4593	0.995332	8788	1	-0.13651
ZNF879	4	0.030314	0.074294	0.962054	1469	3	-0.4577	0.72905	0.72854	0.996838	13916	0	-0.4577
CA6	4	0.030323	0.074312	0.962054	1470	2	-0.35339	0.85763	0.85716	0.997906	16401	0	-0.35339
SIGLEC14	4	0.030346	0.074374	0.962054	1471	3	-0.47136	0.99486	0.9949	0.999846	19018	0	-0.47136
SEPHS2	4	0.030352	0.074387	0.962054	1472	2	-0.36595	0.13165	0.21362	0.994281	4028	1	-0.36595
EPGN	4	0.030379	0.074451	0.962139	1473	2	-0.16128	0.77392	0.77347	0.996838	14773	0	-0.16128
ATXN7L1	4	0.03041	0.074515	0.962139	1474	3	-0.38689	0.8534	0.85283	0.997906	16310	0	-0.38689
PKN1	4	0.03043	0.074559	0.962139	1475	2	-0.26	0.92824	0.92803	0.999644	17743	0	-0.26
RHCE	4	0.03048	0.074659	0.962139	1476	2	-0.055106	0.43574	0.45564	0.995332	8718	1	-0.055106
KRTAP2-4	4	0.03049	0.074683	0.962139	1477	3	-0.54185	0.99605	0.99608	0.999884	19042	0	-0.54185
ARHGEF17	3	0.030501	0.060777	0.959822	1478	2	-0.87994	0.9485	0.94873	0.999644	18110	0	-0.87994
NAPG	4	0.030522	0.074759	0.962139	1479	2	-0.4835	0.96089	0.9608	0.999644	18333	0	-0.4835
HIST1H2BL	4	0.030633	0.074999	0.962139	1480	2	-0.6626	0.33795	0.38413	0.994426	7346	1	-0.6626
SLC25A45	4	0.030633	0.075	0.962139	1481	1	-0.14788	0.89387	0.89354	0.998635	17091	0	-0.14788
PBOV1	4	0.030653	0.075051	0.962139	1482	2	-0.22375	0.49061	0.49964	0.995332	9577	1	-0.22375
STK32A	4	0.030683	0.075118	0.962139	1483	1	0.45856	0.074998	0.13596	0.994281	2606	2	0.45856
CLC	4	0.030793	0.07536	0.962139	1484	2	-0.34824	0.77446	0.77402	0.996838	14786	0	-0.34824
SCML4	4	0.030818	0.075416	0.962139	1485	3	-0.36171	0.39315	0.42348	0.994426	8106	1	-0.36171
RBMY1J	4	0.030836	0.075466	0.962139	1486	2	-0.41923	0.82256	0.82207	0.996838	15733	0	-0.41923
ZNF169	4	0.03085	0.075507	0.962139	1487	3	-0.56369	0.34951	0.39208	0.994426	7499	1	-0.56369
COQ2	4	0.030874	0.075561	0.962139	1488	2	-0.6035	0.70673	0.70605	0.996838	13478	0	-0.6035
C19orf60	4	0.030886	0.075589	0.962139	1489	1	0.34405	0.0051595	0.015029	0.950173	286	2	0.34405
TYW1B	4	0.030899	0.075613	0.962139	1490	3	-0.43121	0.99179	0.99186	0.999846	18951	0	-0.43121
OR52J3	4	0.030937	0.075713	0.962139	1491	1	-0.040656	0.017061	0.043933	0.950679	877	1	-0.040656
PRPS1	4	0.030988	0.075825	0.962139	1492	1	-0.12438	0.36061	0.4	0.994426	7647	1	-0.12438
ARHGAP11B	4	0.030996	0.07584	0.962139	1493	3	-0.36754	0.98528	0.98529	0.999644	18821	0	-0.36754
TM4SF1	4	0.031025	0.075909	0.962139	1494	2	-0.23098	0.77825	0.77779	0.996838	14863	0	-0.23098
CDKN1C	4	0.031029	0.075919	0.962139	1495	3	-0.34974	0.45914	0.47399	0.995332	9085	1	-0.34974
HSD3B2	4	0.031039	0.075937	0.962139	1496	1	0.10263	0.70644	0.70576	0.996838	13470	0	0.10263
DMRTA2	4	0.031088	0.076053	0.962139	1497	3	-0.55899	0.9957	0.99573	0.999846	19036	0	-0.55899
OSBPL5	4	0.031121	0.076132	0.962139	1498	3	-0.35559	0.97379	0.97372	0.999644	18592	0	-0.35559
SH3GL3	4	0.03114	0.076185	0.962139	1499	2	-0.25949	0.59865	0.59811	0.996838	11432	1	-0.25949
TPRX1	4	0.031186	0.076288	0.962139	1500	2	-0.21619	0.958	0.95796	0.999644	18288	0	-0.21619
STK33	4	0.031197	0.076308	0.962139	1501	3	-0.43366	0.76982	0.76939	0.996838	14700	0	-0.43366
SLC4A1	4	0.031242	0.076402	0.962139	1502	1	-0.049329	0.54152	0.54354	0.996618	10415	1	-0.049329
JMJD8	4	0.031247	0.076417	0.962139	1503	2	-0.19395	0.22519	0.31144	0.994281	5946	1	-0.19395
STK24	4	0.031287	0.076497	0.962139	1504	2	-0.56947	0.65295	0.65228	0.996838	12473	0	-0.56947
HSPD1	4	0.031292	0.076507	0.962139	1505	1	0.063631	0.12753	0.20799	0.994281	3939	2	0.063631
EPG5	4	0.031294	0.076509	0.962139	1506	3	-0.27896	0.95442	0.95431	0.999644	18216	0	-0.27896
ENPP1	4	0.031297	0.076516	0.962139	1507	2	-0.30902	0.76776	0.76737	0.996838	14660	0	-0.30902
STPG1	4	0.031305	0.076536	0.962139	1508	3	-0.27375	0.94303	0.94293	0.999644	18013	0	-0.27375
LRRC10	4	0.031343	0.076631	0.962139	1509	1	0.17704	0.39959	0.42828	0.994426	8204	1	0.17704
COPZ2	4	0.031445	0.076856	0.962139	1510	2	-0.19358	0.71214	0.71144	0.996838	13578	0	-0.19358
SOX4	4	0.031452	0.076867	0.962139	1511	3	-0.44682	0.44418	0.46216	0.995332	8857	1	-0.44682
FAM47A	4	0.031458	0.076881	0.962139	1512	3	-0.30288	0.9656	0.96553	0.999644	18426	0	-0.30288
CUEDC2	4	0.03149	0.076967	0.962139	1513	2	-0.49445	0.86644	0.866	0.997906	16572	0	-0.49445
EYA1	4	0.031495	0.076979	0.962139	1514	1	-0.012683	0.51179	0.51737	0.995332	9923	1	-0.012683
C9orf47	4	0.031531	0.077054	0.962139	1515	2	-0.32616	0.58216	0.58177	0.996838	11142	1	-0.32616
SIK3	4	0.031546	0.077083	0.962139	1516	1	-0.17899	0.93155	0.93132	0.999644	17788	0	-0.17899
SNX21	4	0.031551	0.077096	0.962139	1517	2	-0.26778	0.92509	0.92489	0.999441	17677	0	-0.26778
PPP1R17	4	0.031581	0.077154	0.962139	1518	2	-0.38906	0.68532	0.68476	0.996838	13086	0	-0.38906
EXOC3L4	4	0.031589	0.077172	0.962139	1519	3	-0.38533	0.44934	0.46623	0.995332	8930	1	-0.38533
CTBS	4	0.031597	0.07719	0.962139	1520	2	-0.36404	0.95625	0.95618	0.999644	18253	0	-0.36404
FKTN	4	0.031605	0.077204	0.962139	1521	3	-0.22019	0.95729	0.95724	0.999644	18277	0	-0.22019
MYCL	4	0.031638	0.077269	0.962139	1522	3	-0.41528	0.99473	0.99478	0.999846	19015	0	-0.41528
CLASP2	4	0.031644	0.07728	0.962139	1523	3	-0.54501	0.51747	0.52238	0.995332	10026	1	-0.54501
ZBED9	4	0.031647	0.077293	0.962139	1524	1	0.033018	0.80609	0.80572	0.996838	15409	0	0.033018
PSMD2	4	0.03166	0.077316	0.962139	1525	3	-0.5965	0.0056769	0.016331	0.950173	306	1	-0.5965
PCYOX1L	4	0.031687	0.077383	0.962139	1526	3	-0.24738	0.5348	0.53756	0.99628	10307	1	-0.24738
GNRHR	4	0.031698	0.077404	0.962139	1527	2	-0.47367	0.17942	0.27816	0.994281	5304	1	-0.47367
MAP1S	4	0.031698	0.077404	0.962139	1528	3	-0.57007	0.98763	0.98765	0.999644	18880	0	-0.57007
TSPAN4	4	0.031714	0.077432	0.962139	1529	2	-0.27456	0.92235	0.92219	0.999441	17621	0	-0.27456
DEF8	4	0.031726	0.077467	0.962139	1530	3	-0.31027	0.99178	0.99184	0.999846	18950	0	-0.31027
HM13	4	0.031734	0.07748	0.962139	1531	2	-0.42367	0.85429	0.85376	0.997906	16328	0	-0.42367
C22orf24	4	0.031759	0.077535	0.962139	1532	3	-0.37738	0.17794	0.27618	0.994281	5264	1	-0.37738
THYN1	4	0.031792	0.077602	0.962139	1533	3	-0.50518	0.49799	0.50578	0.995332	9697	1	-0.50518
MTX3	4	0.0318	0.077623	0.962139	1534	1	0.23078	0.076247	0.13772	0.994281	2637	2	0.23078
PHGDH	4	0.031847	0.077724	0.962139	1535	3	-0.33074	0.94842	0.94837	0.999644	18108	0	-0.33074
NOTCH1	4	0.03185	0.077734	0.962139	1536	2	-0.24612	0.98698	0.987	0.999644	18864	0	-0.24612
C9orf131	4	0.031874	0.077778	0.962139	1537	3	-0.41846	0.81459	0.81419	0.996838	15573	0	-0.41846
OR2C1	4	0.031901	0.077838	0.962139	1538	2	-0.22902	0.48349	0.49377	0.995332	9450	1	-0.22902
PXMP2	4	0.031952	0.077951	0.962139	1539	1	-0.21534	0.26404	0.33547	0.994281	6417	1	-0.21534
ATXN2	4	0.032053	0.078161	0.962139	1540	1	0.10927	0.061869	0.11747	0.990795	2252	2	0.10927
TENM3	4	0.032095	0.078251	0.962139	1541	3	-0.24097	0.29572	0.35572	0.994281	6818	1	-0.24097
PNKD	4	0.032104	0.078269	0.962139	1542	2	-0.2242	0.18776	0.28894	0.994281	5522	1	-0.2242
C12orf45	4	0.03215	0.078365	0.962139	1543	3	-0.34852	0.98687	0.98687	0.999644	18860	0	-0.34852
NCAPG2	4	0.032155	0.078376	0.962139	1544	2	-0.44808	0.43658	0.45628	0.995332	8727	1	-0.44808
DARS2	4	0.032227	0.078563	0.962139	1545	3	-0.46766	0.31689	0.36988	0.994426	7082	1	-0.46766
MEDAG	4	0.032255	0.078606	0.962139	1546	3	-0.54417	0.99719	0.9972	0.999884	19058	0	-0.54417
LRRC18	4	0.032256	0.078608	0.962139	1547	2	-0.41912	0.96597	0.9659	0.999644	18433	0	-0.41912
CEACAM19	4	0.032266	0.078631	0.962139	1548	2	-0.45181	0.97885	0.97888	0.999644	18698	0	-0.45181
IP6K1	4	0.032327	0.078793	0.962139	1549	3	-0.43525	0.93423	0.93408	0.999644	17831	0	-0.43525
C15orf38-AP3S2	4	0.032337	0.078809	0.962139	1550	2	-0.38236	0.78127	0.78083	0.996838	14922	0	-0.38236
LEPR	4	0.032389	0.078913	0.962139	1551	2	-0.78133	0.30885	0.36446	0.994281	6989	1	-0.78133
HMSD	4	0.032408	0.078958	0.962139	1552	1	-0.20703	0.97722	0.97725	0.999644	18665	0	-0.20703
KCNJ5	4	0.032481	0.079121	0.962139	1553	2	-0.32549	0.73293	0.73248	0.996838	13989	0	-0.32549
LIMK1	4	0.032516	0.079196	0.962139	1554	3	-0.45618	0.98846	0.9885	0.999697	18901	0	-0.45618
KHDC3L	4	0.032543	0.079258	0.962139	1555	2	-0.50292	0.63353	0.63306	0.996838	12103	0	-0.50292
SNRNP200	4	0.032553	0.079286	0.962139	1556	2	-0.5323	0.89474	0.89441	0.998635	17111	0	-0.5323
PGM2L1	4	0.032572	0.079328	0.962139	1557	3	-0.32738	0.97067	0.97061	0.999644	18524	0	-0.32738
LIPN	4	0.032574	0.079334	0.962139	1558	2	-0.12142	0.081523	0.14503	0.994281	2771	2	-0.12142
SLC38A1	4	0.032594	0.079371	0.962139	1559	2	-0.19563	0.69792	0.69726	0.996838	13290	0	-0.19563
MTO1	4	0.032611	0.079412	0.962139	1560	1	0.0549	0.63509	0.63456	0.996838	12134	0	0.0549
TFE3	4	0.032617	0.079425	0.962139	1561	3	-0.73568	0.91093	0.9107	0.999441	17406	0	-0.73568
GPR75	4	0.032661	0.079516	0.962139	1562	1	-0.081129	0.94851	0.94846	0.999644	18111	0	-0.081129
LCT	4	0.032667	0.079525	0.962139	1563	3	-0.55837	0.74464	0.74413	0.996838	14229	0	-0.55837
RIMS4	4	0.032677	0.079546	0.962139	1564	2	-0.24709	0.83792	0.83725	0.997307	16042	0	-0.24709
CPT2	4	0.032712	0.07962	0.962139	1565	1	0.26529	0.55896	0.5596	0.996618	10728	1	0.26529
STAU1	4	0.032763	0.079736	0.962139	1566	1	-0.13815	0.89553	0.89521	0.998635	17126	0	-0.13815
SORCS2	4	0.032791	0.079807	0.962139	1567	2	-0.21116	0.22999	0.31437	0.994281	6001	1	-0.21116
FZD1	4	0.032857	0.079939	0.962139	1568	3	-0.23653	0.86655	0.8661	0.997906	16576	0	-0.23653
LRRIQ1	4	0.032864	0.079956	0.962139	1569	1	0.10423	0.18545	0.28635	0.994281	5467	1	0.10423
XPO7	4	0.032919	0.080092	0.962139	1570	3	-0.2308	0.69777	0.6971	0.996838	13285	0	-0.2308
RASD2	4	0.032952	0.080171	0.962139	1571	3	-0.48184	0.90837	0.9081	0.999441	17360	0	-0.48184
TSPAN9	4	0.032956	0.080182	0.962139	1572	2	-0.34235	0.54803	0.54946	0.996618	10531	1	-0.34235
GJB5	4	0.033008	0.08029	0.962139	1573	3	-0.58162	0.098994	0.16899	0.994281	3206	1	-0.58162
PAN3	4	0.033009	0.080291	0.962139	1574	3	-0.32197	0.68817	0.68754	0.996838	13127	0	-0.32197
SSU72	4	0.033016	0.080308	0.962139	1575	1	0.30567	0.036457	0.081748	0.978738	1569	1	0.30567
PPAPDC1B	4	0.033025	0.080325	0.962139	1576	3	-0.28907	0.17074	0.26649	0.994281	5068	1	-0.28907
EHMT2	4	0.033067	0.080419	0.962139	1577	1	-0.21304	0.17798	0.27624	0.994281	5267	1	-0.21304
GSTCD	4	0.033117	0.080535	0.962139	1578	1	-0.068597	0.84281	0.84212	0.997659	16129	0	-0.068597
ZNF546	4	0.033168	0.080638	0.962139	1579	2	-0.23814	0.63228	0.63183	0.996838	12071	0	-0.23814
MKRN2	4	0.033219	0.080758	0.962139	1580	1	0.21392	0.48051	0.49127	0.995332	9410	1	0.21392
NPM3	4	0.033228	0.080776	0.962139	1581	3	-0.37487	0.98432	0.98432	0.999644	18803	0	-0.37487
ACTL6B	4	0.03324	0.080794	0.962139	1582	3	-0.33104	0.89969	0.89936	0.998635	17204	0	-0.33104
ADCY10	4	0.033257	0.080835	0.962139	1583	3	-0.25148	0.7347	0.7342	0.996838	14026	0	-0.25148
PCDHGA7	4	0.033313	0.08098	0.962139	1584	3	-0.44339	0.99287	0.99293	0.999846	18972	0	-0.44339
BRF1	4	0.03332	0.080999	0.962139	1585	1	-0.084927	0.036356	0.081592	0.978738	1566	1	-0.084927
ASCL4	4	0.033361	0.081099	0.962139	1586	2	-0.11328	0.31074	0.36578	0.994378	7017	1	-0.11328
ST6GALNAC4	4	0.033371	0.081126	0.962139	1587	1	0.11269	0.42126	0.4445	0.995332	8519	1	0.11269
PIGU	4	0.033423	0.081234	0.962139	1588	2	-0.29669	0.010531	0.028292	0.950173	554	1	-0.29669
ERICH6B	4	0.033472	0.08136	0.962139	1589	1	0.0095329	0.50201	0.50916	0.995332	9770	1	0.0095329
LSM7	4	0.033534	0.081499	0.962139	1590	3	-0.38719	0.89175	0.89145	0.998635	17055	0	-0.38719
SESTD1	4	0.033548	0.081527	0.962139	1591	2	-0.43642	0.97297	0.97291	0.999644	18569	0	-0.43642
TMA7	4	0.033557	0.081543	0.962139	1592	3	-0.55808	0.95933	0.95924	0.999644	18308	0	-0.55808
NFE2	4	0.033573	0.081575	0.962139	1593	1	0.23182	0.18544	0.28633	0.994281	5466	2	0.23182
ICK	4	0.033585	0.081604	0.962139	1594	3	-0.49347	0.81147	0.81105	0.996838	15511	0	-0.49347
XKR4	4	0.033601	0.081633	0.962139	1595	2	-0.39918	0.83946	0.83876	0.997307	16075	0	-0.39918
NLGN4Y	4	0.033624	0.081689	0.962139	1596	2	-0.26641	0.87635	0.87591	0.997995	16758	0	-0.26641
MBD1	4	0.033642	0.081728	0.962139	1597	3	-0.29334	0.89606	0.89574	0.998635	17140	0	-0.29334
NPS	4	0.033675	0.081796	0.962139	1598	1	-0.083276	0.89728	0.89697	0.998635	17161	0	-0.083276
DENND2D	4	0.033676	0.081801	0.962139	1599	3	-0.37471	0.81707	0.81663	0.996838	15623	0	-0.37471
TRIM24	4	0.033704	0.081861	0.962139	1600	3	-0.4151	0.19723	0.29454	0.994281	5625	1	-0.4151
GPATCH1	4	0.033725	0.081895	0.962139	1601	2	-0.31506	0.53717	0.53966	0.99628	10351	1	-0.31506
ANO5	4	0.033776	0.082003	0.962139	1602	2	-0.041319	0.14881	0.23699	0.994281	4495	2	-0.041319
AGO1	4	0.033818	0.082109	0.962139	1603	3	-0.36632	0.32883	0.37791	0.994426	7231	1	-0.36632
RAB17	4	0.033826	0.082127	0.962139	1604	1	-0.048117	0.53078	0.53399	0.99628	10244	1	-0.048117
MED25	4	0.033841	0.082162	0.962139	1605	2	-0.43048	0.57216	0.57207	0.996838	10968	1	-0.43048
PRAP1	4	0.033904	0.082293	0.962139	1606	3	-0.58552	0.83601	0.83536	0.996875	16016	0	-0.58552
FAM19A4	4	0.033904	0.082293	0.962139	1607	2	-0.31578	0.44861	0.46563	0.995332	8918	1	-0.31578
NAP1L4	4	0.033927	0.082345	0.962139	1608	3	-0.38887	0.3373	0.38369	0.994426	7339	1	-0.38887
RGS19	4	0.033928	0.082346	0.962139	1609	2	-0.44028	0.88672	0.88638	0.998635	16959	0	-0.44028
ZNF606	4	0.033933	0.082365	0.962139	1610	3	-0.37593	0.99683	0.99683	0.999884	19055	0	-0.37593
AIF1L	4	0.033957	0.08241	0.962139	1611	2	-0.12198	0.011153	0.029783	0.950173	584	2	-0.12198
COL6A1	4	0.033978	0.082455	0.962139	1612	1	-0.024298	0.61167	0.61108	0.996838	11675	0	-0.024298
RNF17	4	0.034004	0.082517	0.962139	1613	3	-0.4254	0.7119	0.71121	0.996838	13574	0	-0.4254
PDGFC	4	0.034009	0.082528	0.962139	1614	2	-0.31106	0.80899	0.80857	0.996838	15464	0	-0.31106
SCO1	4	0.034024	0.082573	0.962139	1615	3	-0.69243	0.96106	0.96096	0.999644	18338	0	-0.69243
MED30	4	0.03408	0.082704	0.962139	1616	1	-0.1352	0.75323	0.75286	0.996838	14391	0	-0.1352
GP1BB	4	0.034081	0.08271	0.962139	1617	3	-0.35349	0.98361	0.98362	0.999644	18792	0	-0.35349
CCNK	4	0.034087	0.082723	0.962139	1618	3	-0.46085	0.80691	0.80654	0.996838	15428	0	-0.46085
HMGCS2	4	0.034099	0.082751	0.962139	1619	3	-0.45717	0.99681	0.99681	0.999884	19054	0	-0.45717
SLFN13	4	0.03413	0.082824	0.962139	1620	2	0.012795	0.65206	0.65139	0.996838	12450	0	0.012795
CLINT1	4	0.034168	0.082911	0.962139	1621	3	-0.27964	0.65837	0.6578	0.996838	12569	0	-0.27964
JADE1	4	0.034181	0.082948	0.962139	1622	1	0.32209	0.054471	0.1071	0.989317	2066	2	0.32209
TSSK1B	4	0.034219	0.083027	0.962139	1623	2	-0.41318	0.77226	0.77187	0.996838	14747	0	-0.41318
NFS1	4	0.034231	0.083057	0.962139	1624	2	-0.32189	0.98924	0.98927	0.999846	18907	0	-0.32189
SCAND1	4	0.034282	0.083161	0.962139	1625	1	-0.056791	0.037265	0.082913	0.978738	1588	1	-0.056791
THSD7B	4	0.0343	0.083196	0.962139	1626	3	-0.33398	0.82401	0.8235	0.996838	15765	0	-0.33398
AK6	4	0.034303	0.0832	0.962139	1627	2	-0.53879	0.65974	0.65918	0.996838	12598	0	-0.53879
DEFA6	4	0.034317	0.083238	0.962139	1628	3	-0.27659	0.52756	0.53119	0.996207	10188	1	-0.27659
CALCA	4	0.034333	0.083282	0.962139	1629	2	-0.39503	0.66048	0.6599	0.996838	12609	0	-0.39503
DMAP1	4	0.034335	0.08329	0.962139	1630	2	-0.18286	0.51355	0.51888	0.995332	9951	1	-0.18286
ZYX	4	0.034367	0.08335	0.962139	1631	2	-0.26943	0.51303	0.51843	0.995332	9944	1	-0.26943
MAPK11	4	0.034409	0.083448	0.962139	1632	3	-0.45792	0.43303	0.45355	0.995332	8679	1	-0.45792
MYT1	4	0.034434	0.083501	0.962139	1633	2	-0.50587	0.56274	0.56317	0.996838	10795	1	-0.50587
STK3	4	0.034473	0.083577	0.962139	1634	3	-0.33985	0.75084	0.75041	0.996838	14344	0	-0.33985
KIAA1217	4	0.034484	0.083603	0.962139	1635	2	-0.2677	0.40899	0.43515	0.994426	8356	1	-0.2677
MPC1L	4	0.034502	0.083635	0.962139	1636	3	-0.39506	0.76345	0.76308	0.996838	14586	0	-0.39506
CACNB2	4	0.034515	0.08366	0.962139	1637	2	-0.42758	0.54357	0.54542	0.996618	10447	1	-0.42758
PALM3	3	0.034528	0.067109	0.959822	1638	1	-0.091919	0.30748	0.32687	0.994281	6967	1	-0.091919
N4BP3	4	0.034554	0.083738	0.962139	1639	3	-0.25499	0.90338	0.90303	0.998916	17278	0	-0.25499
SLC7A3	4	0.034586	0.08381	0.962139	1640	1	-0.2397	0.22214	0.3096	0.994281	5908	1	-0.2397
OPTC	4	0.034588	0.083815	0.962139	1641	3	-0.45275	0.070678	0.12993	0.990795	2501	1	-0.45275
RBMXL2	4	0.034589	0.083816	0.962139	1642	2	-0.5227	0.66778	0.66726	0.996838	12737	0	-0.5227
RPS6KA3	4	0.034636	0.083906	0.962139	1643	1	-0.10853	0.97053	0.97047	0.999644	18520	0	-0.10853
DRD4	4	0.034658	0.08395	0.962139	1644	3	-0.30158	0.98843	0.98847	0.999697	18900	0	-0.30158
ESCO1	4	0.034678	0.083994	0.962139	1645	2	-0.23663	0.71784	0.71718	0.996838	13694	0	-0.23663
KRTAP5-5	4	0.034678	0.083994	0.962139	1646	2	0.019103	0.084006	0.14843	0.994281	2837	1	0.019103
EIF2S1	4	0.034704	0.084055	0.962139	1647	3	-0.55099	0.71964	0.71902	0.996838	13733	0	-0.55099
SORBS2	4	0.034745	0.084144	0.962139	1648	3	-0.41451	0.97249	0.97244	0.999644	18561	0	-0.41451
FAM13A	4	0.034747	0.084148	0.962139	1649	2	-0.50287	0.9352	0.93508	0.999644	17860	0	-0.50287
GRTP1	4	0.034769	0.084189	0.962139	1650	2	-0.14897	0.44076	0.45953	0.995332	8796	1	-0.14897
IRGC	4	0.034797	0.084255	0.962139	1651	3	-0.41199	0.98673	0.98673	0.999644	18855	0	-0.41199
TXNDC12	4	0.034803	0.084264	0.962139	1652	3	-0.55297	0.2705	0.33953	0.994281	6494	1	-0.55297
PDE2A	4	0.034832	0.084325	0.962139	1653	2	-0.32843	0.10594	0.17855	0.994281	3376	1	-0.32843
PRM2	4	0.034839	0.084337	0.962139	1654	1	0.11527	0.26032	0.33316	0.994281	6372	1	0.11527
MTFR2	4	0.034843	0.084349	0.962139	1655	2	-0.19463	0.71122	0.71052	0.996838	13559	0	-0.19463
PKP2	4	0.034843	0.08435	0.962139	1656	3	-0.376	0.92406	0.9239	0.999441	17652	0	-0.376
CA5B	4	0.034855	0.084382	0.962139	1657	3	-0.29745	0.56575	0.56604	0.996838	10852	1	-0.29745
RET	4	0.034884	0.084453	0.962139	1658	3	-0.40659	0.2555	0.33019	0.994281	6322	1	-0.40659
LINS	4	0.034889	0.084463	0.962139	1659	1	0.073882	0.42143	0.44462	0.995332	8522	1	0.073882
ZNF420	4	0.034917	0.084524	0.962139	1660	2	-0.22742	0.89067	0.89032	0.998635	17028	0	-0.22742
ZNF500	4	0.034983	0.084649	0.962139	1661	3	-0.21702	0.99459	0.99463	0.999846	19009	0	-0.21702
MIF	4	0.03499	0.084669	0.962139	1662	2	-0.30494	0.96746	0.9674	0.999644	18463	0	-0.30494
ZNF519	4	0.035006	0.084701	0.962139	1663	3	-0.48744	0.97508	0.97503	0.999644	18620	0	-0.48744
PGA3	4	0.035013	0.084715	0.962139	1664	2	-0.23221	0.6976	0.69693	0.996838	13282	0	-0.23221
TMEM82	4	0.035041	0.084791	0.962139	1665	1	0.19079	0.57106	0.57103	0.996838	10947	1	0.19079
NKAIN2	4	0.035053	0.084811	0.962139	1666	3	-0.37896	0.56145	0.56197	0.996788	10775	1	-0.37896
BCAR3	4	0.035066	0.084842	0.962139	1667	2	-0.25278	0.85844	0.85798	0.997906	16421	0	-0.25278
AUNIP	4	0.035076	0.084869	0.962139	1668	3	-0.43263	0.96622	0.96616	0.999644	18439	0	-0.43263
BCKDK	4	0.035092	0.084889	0.962139	1669	2	-0.16425	0.85117	0.85058	0.997906	16278	0	-0.16425
IFT20	4	0.035105	0.08492	0.962139	1670	3	-0.35566	0.81566	0.81526	0.996838	15601	0	-0.35566
FLG	4	0.035119	0.084951	0.962139	1671	2	-0.30051	0.20915	0.30166	0.994281	5759	1	-0.30051
SPINT4	4	0.035129	0.084972	0.962139	1672	3	-0.25235	0.86239	0.86197	0.997906	16496	0	-0.25235
KCND2	4	0.035135	0.084986	0.962139	1673	3	-0.41386	0.93405	0.93389	0.999644	17828	0	-0.41386
TTBK2	4	0.035142	0.08501	0.962139	1674	1	-0.1297	0.62558	0.62515	0.996838	11945	0	-0.1297
CDON	4	0.035162	0.085051	0.962139	1675	2	-0.442	0.82522	0.82464	0.996838	15794	0	-0.442
PQLC1	4	0.03517	0.085064	0.962139	1676	3	-0.44088	0.98958	0.98961	0.999846	18911	0	-0.44088
LRRC37B	4	0.035183	0.085089	0.962139	1677	2	-0.54835	0.7943	0.79388	0.996838	15169	0	-0.54835
FRK	4	0.035193	0.085119	0.962139	1678	1	-0.2319	0.56758	0.56773	0.996838	10883	1	-0.2319
SIRPG	4	0.035204	0.085146	0.962139	1679	2	-0.15552	0.55026	0.55148	0.996618	10573	1	-0.15552
RNF133	4	0.035263	0.085275	0.962139	1680	3	-0.32934	0.95727	0.95723	0.999644	18276	0	-0.32934
TRIM4	4	0.035294	0.085349	0.962139	1681	1	-0.14326	0.96838	0.96832	0.999644	18481	0	-0.14326
HOXA6	4	0.035304	0.085375	0.962139	1682	3	-0.35106	0.98762	0.98764	0.999644	18879	0	-0.35106
OR8B4	4	0.035322	0.08541	0.962139	1683	2	-0.44333	0.61973	0.61925	0.996838	11829	0	-0.44333
NPRL2	4	0.035343	0.085447	0.962139	1684	2	-0.30294	0.66352	0.6629	0.996838	12662	0	-0.30294
ANKRD28	4	0.035344	0.085451	0.962139	1685	2	-0.66719	0.94797	0.94793	0.999644	18097	0	-0.66719
ZNF174	4	0.035386	0.085558	0.962139	1686	3	-0.3914	0.99262	0.99268	0.999846	18967	0	-0.3914
PTPN22	4	0.035395	0.085571	0.962139	1687	2	-0.25672	0.9348	0.93466	0.999644	17849	0	-0.25672
ZNF256	4	0.03541	0.085601	0.962139	1688	3	-0.45148	0.5856	0.58518	0.996838	11205	1	-0.45148
TEX9	4	0.035418	0.085619	0.962139	1689	2	-0.20538	0.87789	0.87744	0.997995	16794	0	-0.20538
KRTAP12-2	4	0.035446	0.085677	0.962231	1690	1	-0.067139	0.058646	0.11295	0.990795	2178	1	-0.067139
RNASE2	4	0.035496	0.085778	0.962755	1691	1	0.081039	0.014186	0.037043	0.950173	737	1	0.081039
PRL	4	0.035545	0.085888	0.962755	1692	3	-0.59454	0.98926	0.9893	0.999846	18908	0	-0.59454
TCP11L2	4	0.035547	0.085893	0.962755	1693	1	-0.018555	0.9318	0.93156	0.999644	17793	0	-0.018555
ADAMTS4	4	0.035563	0.085925	0.962755	1694	3	-0.37047	0.72552	0.72499	0.996838	13852	0	-0.37047
TAF13	4	0.03561	0.086023	0.963128	1695	3	-0.37216	0.78248	0.78205	0.996838	14948	0	-0.37216
WT1	4	0.035632	0.08607	0.963128	1696	2	-0.17352	0.89184	0.89153	0.998635	17059	0	-0.17352
PEPD	4	0.035651	0.08611	0.963128	1697	3	-0.50168	0.70522	0.70453	0.996838	13447	0	-0.50168
UCMA	4	0.035698	0.086211	0.963693	1698	3	-0.37661	0.98705	0.98707	0.999644	18866	0	-0.37661
EYA4	4	0.035749	0.086316	0.964305	1699	2	-0.27844	0.71239	0.71167	0.996838	13584	0	-0.27844
TCTN3	3	0.035771	0.069072	0.959822	1700	2	-0.48389	0.97995	0.98006	0.999644	18717	0	-0.48389
SETD7	4	0.035787	0.086398	0.964471	1701	3	-0.38819	0.98312	0.98314	0.999644	18784	0	-0.38819
CAV1	4	0.03585	0.086537	0.964471	1702	2	-0.44248	0.39129	0.42211	0.994426	8080	1	-0.44248
JPH3	4	0.035881	0.086612	0.964471	1703	3	-0.52356	0.9886	0.98866	0.999798	18902	0	-0.52356
RNMT	4	0.035889	0.086627	0.964471	1704	2	-0.53812	0.60436	0.60383	0.996838	11542	0	-0.53812
DLL3	4	0.035901	0.086652	0.964471	1705	2	-0.36641	0.96638	0.96631	0.999644	18441	0	-0.36641
UHRF2	4	0.035951	0.086775	0.964471	1706	2	-0.38099	0.7385	0.73798	0.996838	14094	0	-0.38099
TIMM8B	4	0.035952	0.086777	0.964471	1707	3	-0.44474	0.86301	0.86258	0.997906	16506	0	-0.44474
OR8D1	4	0.035994	0.086865	0.964471	1708	3	-0.27502	0.38572	0.41806	0.994426	8002	1	-0.27502
MTNR1A	4	0.036008	0.086892	0.964471	1709	2	-0.47091	0.85744	0.85697	0.997906	16398	0	-0.47091
FAM209A	4	0.036011	0.0869	0.964471	1710	3	-0.43904	0.92161	0.92141	0.999441	17605	0	-0.43904
NOL3	4	0.036017	0.086911	0.964471	1711	3	-0.43927	0.38142	0.41492	0.994426	7941	1	-0.43927
OR8H1	4	0.036045	0.086974	0.964471	1712	2	-0.10964	0.75416	0.75377	0.996838	14411	0	-0.10964
SHANK2	4	0.036052	0.086987	0.964471	1713	1	-0.22201	0.58051	0.58019	0.996838	11109	1	-0.22201
EDDM3A	4	0.036148	0.08719	0.964897	1714	3	-0.21987	0.9466	0.94655	0.999644	18077	0	-0.21987
OCIAD2	4	0.036153	0.0872	0.964897	1715	1	-0.18387	0.38845	0.42003	0.994426	8036	1	-0.18387
TPM2	4	0.036166	0.087228	0.964897	1716	3	-0.43195	0.66386	0.66324	0.996838	12669	0	-0.43195
DCHS2	4	0.036178	0.087258	0.964897	1717	3	-0.26018	0.25045	0.32698	0.994281	6258	1	-0.26018
FSD1L	4	0.036204	0.087328	0.964897	1718	1	0.15954	0.46052	0.47509	0.995332	9104	1	0.15954
FAM13B	4	0.036267	0.087469	0.964897	1719	3	-0.37514	0.99738	0.99739	0.999884	19063	0	-0.37514
KRT2	4	0.036279	0.087499	0.964897	1720	3	-0.40673	0.98055	0.98058	0.999644	18728	0	-0.40673
TM4SF20	4	0.036303	0.087545	0.964897	1721	3	-0.44701	0.095626	0.16437	0.994281	3131	1	-0.44701
MRPS33	4	0.036305	0.08755	0.964897	1722	1	0.08857	0.8079	0.80749	0.996838	15447	0	0.08857
SLC35E2B	4	0.036321	0.087586	0.964897	1723	3	-0.38302	0.74136	0.74084	0.996838	14163	0	-0.38302
MXD3	4	0.036353	0.087652	0.964897	1724	2	-0.30605	0.62735	0.62689	0.996838	11978	0	-0.30605
MBD3	4	0.036356	0.087665	0.964897	1725	1	0.1257	0.51536	0.5205	0.995332	9987	1	0.1257
ALOXE3	4	0.036401	0.087757	0.964897	1726	3	-0.36919	0.91839	0.91816	0.999441	17541	0	-0.36919
HIF1AN	4	0.036406	0.087773	0.964897	1727	1	0.14078	0.64711	0.64656	0.996838	12354	0	0.14078
DBN1	4	0.03641	0.087782	0.964897	1728	3	-0.25469	0.17991	0.27882	0.994281	5319	1	-0.25469
GFI1	4	0.036439	0.087856	0.965028	1729	2	-0.4508	0.9922	0.99227	0.999846	18959	0	-0.4508
STAT2	4	0.036457	0.087895	0.965028	1730	1	0.012885	0.61105	0.61048	0.996838	11662	0	0.012885
SIRPB1	4	0.036507	0.088018	0.965827	1731	1	0.015334	0.079526	0.14229	0.994281	2714	2	0.015334
KIF5C	4	0.036608	0.088251	0.966801	1732	1	0.041714	0.53544	0.53812	0.99628	10323	1	0.041714
REST	4	0.036613	0.088257	0.966801	1733	3	-0.45682	0.40815	0.43455	0.994426	8339	1	-0.45682
DNMT3L	4	0.036619	0.088272	0.966801	1734	3	-0.23568	0.74328	0.74278	0.996838	14205	0	-0.23568
APBA2	4	0.036659	0.088361	0.966801	1735	1	0.11927	0.1871	0.28854	0.994281	5513	1	0.11927
MBTD1	4	0.036678	0.088401	0.966801	1736	2	-0.5059	0.97877	0.9788	0.999644	18694	0	-0.5059
FAM149B1	4	0.036688	0.088423	0.966801	1737	2	-0.20185	0.84964	0.84904	0.997906	16254	0	-0.20185
HJURP	4	0.036709	0.088461	0.966801	1738	1	0.1563	0.49192	0.50075	0.995332	9597	1	0.1563
IGLL5	4	0.036743	0.088514	0.96682	1739	2	-0.13304	0.85413	0.85359	0.997906	16322	0	-0.13304
ICAM2	4	0.036873	0.08869	0.967782	1740	2	-0.10722	0.4381	0.45745	0.995332	8754	1	-0.10722
RIC1	4	0.036895	0.088723	0.967782	1741	2	-0.242	0.10293	0.17434	0.994281	3298	1	-0.242
SPANXN4	4	0.03696	0.0888	0.967782	1742	2	-0.039414	0.15313	0.24278	0.994281	4598	1	-0.039414
ELOVL7	4	0.036962	0.088804	0.967782	1743	1	-0.32334	0.80937	0.80896	0.996838	15469	0	-0.32334
KIAA0391	4	0.037012	0.088878	0.968032	1744	2	-0.30553	0.36937	0.40626	0.994426	7773	1	-0.30553
COG1	4	0.037063	0.08894	0.968163	1745	1	-0.01206	0.17235	0.2687	0.994281	5112	2	-0.01206
LYRM5	4	0.037214	0.089165	0.969186	1746	1	0.10694	0.44865	0.46566	0.995332	8919	1	0.10694
SMPD2	4	0.037233	0.089193	0.969186	1747	2	-0.3613	0.72593	0.72542	0.996838	13860	0	-0.3613
TNFSF15	4	0.037244	0.089211	0.969186	1748	2	-0.15307	0.91303	0.91281	0.999441	17452	0	-0.15307
SLC25A32	4	0.037265	0.089237	0.969186	1749	2	-0.42449	0.82416	0.82365	0.996838	15766	0	-0.42449
ACTG2	4	0.037315	0.089316	0.969234	1750	1	-0.16928	0.66496	0.66438	0.996838	12688	0	-0.16928
ODF3L1	4	0.037366	0.089382	0.969234	1751	1	-0.11205	0.080206	0.14318	0.994281	2735	1	-0.11205
C11orf45	4	0.03738	0.089398	0.969234	1752	2	-0.17121	0.79668	0.7963	0.996838	15223	0	-0.17121
CYP26A1	4	0.037416	0.089448	0.969234	1753	2	-0.29384	0.74384	0.74336	0.996838	14213	0	-0.29384
PSD	4	0.037451	0.089495	0.969234	1754	2	-0.14845	0.81195	0.81154	0.996838	15516	0	-0.14845
FIBP	4	0.037528	0.089606	0.969885	1755	2	-0.30446	0.9078	0.90755	0.999441	17342	0	-0.30446
CSMD1	4	0.037568	0.089661	0.969936	1756	1	0.30677	0.065666	0.12281	0.990795	2353	2	0.30677
DIRC1	4	0.037618	0.08972	0.97002	1757	1	-0.19943	0.987	0.98702	0.999644	18865	0	-0.19943
COL4A3BP	4	0.037669	0.08979	0.970233	1758	1	-0.087833	0.37406	0.40962	0.994426	7840	1	-0.087833
ALPPL2	4	0.037719	0.089864	0.970239	1759	1	-0.054832	0.82192	0.82142	0.996838	15720	0	-0.054832
WDR48	3	0.037722	0.072115	0.959822	1760	1	-0.30269	0.9415	0.94166	0.999644	17980	0	-0.30269
FOXD4L3	3	0.037732	0.072134	0.959822	1761	2	-0.71828	0.39314	0.39946	0.994426	8105	1	-0.71828
KNTC1	4	0.037857	0.090061	0.970239	1762	2	-0.41041	0.8148	0.81441	0.996838	15579	0	-0.41041
TTF1	4	0.037871	0.090084	0.970239	1763	1	0.28913	0.0095513	0.025873	0.950173	506	2	0.28913
EXOSC6	4	0.038022	0.090293	0.970239	1764	1	0.048569	0.72924	0.72873	0.996838	13921	0	0.048569
PCNT	4	0.038023	0.090294	0.970239	1765	2	-0.25084	0.92409	0.92392	0.999441	17654	0	-0.25084
GPR12	4	0.038072	0.090363	0.970239	1766	1	0.095741	0.11557	0.1917	0.994281	3634	2	0.095741
HSPA13	4	0.038089	0.090382	0.970239	1767	2	-0.2337	0.70472	0.70402	0.996838	13437	0	-0.2337
TGM3	4	0.038123	0.090431	0.970239	1768	1	0.061233	0.58737	0.58688	0.996838	11242	1	0.061233
TRIM2	4	0.038155	0.090471	0.970239	1769	2	-0.25408	0.67123	0.67068	0.996838	12801	0	-0.25408
CDRT15L2	4	0.038173	0.090494	0.970239	1770	1	-0.08203	0.4033	0.43105	0.994426	8264	1	-0.08203
SLCO4A1	4	0.038177	0.090499	0.970239	1771	2	-0.18655	0.94266	0.94257	0.999644	18010	0	-0.18655
D2HGDH	4	0.038243	0.090583	0.970239	1772	2	-0.37829	0.35592	0.3966	0.994426	7585	1	-0.37829
ROCK1	4	0.038274	0.090628	0.970239	1773	1	-0.064582	0.42119	0.44443	0.995332	8518	1	-0.064582
IQUB	4	0.038298	0.090666	0.970239	1774	2	-0.39364	0.23735	0.31886	0.994281	6093	1	-0.39364
AP1S2	4	0.03831	0.090674	0.970239	1775	2	-0.38022	0.97378	0.97371	0.999644	18591	0	-0.38022
MYO1G	4	0.038325	0.090696	0.970239	1776	2	-0.10543	0.44642	0.4639	0.995332	8887	1	-0.10543
GRK4	4	0.038332	0.090705	0.970239	1777	2	-0.11305	0.17033	0.26594	0.994281	5058	1	-0.11305
HMGCLL1	4	0.038375	0.090776	0.97046	1778	1	0.11801	0.11009	0.18434	0.994281	3489	1	0.11801
COMMD7	4	0.038678	0.091182	0.972	1779	2	-0.29937	0.96137	0.96128	0.999644	18342	0	-0.29937
ZC3H13	4	0.038728	0.091242	0.972	1780	1	-0.071659	0.37311	0.40892	0.994426	7825	1	-0.071659
ANAPC2	4	0.038731	0.091246	0.972	1781	2	-0.32866	0.69724	0.69658	0.996838	13274	0	-0.32866
UMAD1	4	0.038779	0.091317	0.972	1782	2	-0.42928	0.96686	0.96681	0.999644	18448	0	-0.42928
ST8SIA6	4	0.038829	0.091382	0.972	1783	1	0.073167	0.10479	0.17693	0.994281	3346	1	0.073167
NPIPA2	4	0.038842	0.091401	0.972	1784	2	-0.16596	0.81233	0.81194	0.996838	15523	0	-0.16596
DAZL	4	0.03888	0.09144	0.972	1785	2	-0.3318	0.69607	0.6954	0.996838	13257	0	-0.3318
PHF13	4	0.03893	0.091517	0.972	1786	1	0.60558	0.0040907	0.012326	0.950173	222	3	0.60558
PUSL1	4	0.03898	0.091594	0.972	1787	2	-0.26103	0.58067	0.58036	0.996838	11113	1	-0.26103
LTB4R2	4	0.039009	0.091632	0.972	1788	2	-0.3934	0.95657	0.9565	0.999644	18261	0	-0.3934
CCDC8	4	0.03902	0.091651	0.972	1789	2	-0.47649	0.8412	0.84047	0.997659	16102	0	-0.47649
ZNF582	4	0.039031	0.091662	0.972	1790	1	0.29026	0.082692	0.14664	0.994281	2801	2	0.29026
TMX3	4	0.039031	0.091663	0.972	1791	2	-0.1973	0.064887	0.12175	0.990795	2333	1	-0.1973
HAUS2	4	0.039081	0.091739	0.972	1792	1	0.8072	0.03443	0.078887	0.978738	1518	2	0.8072
SLC30A6	4	0.039132	0.091799	0.972	1793	1	-0.055124	0.8533	0.85272	0.997906	16308	0	-0.055124
GNA12	4	0.039176	0.091858	0.972	1794	2	-0.38414	0.31817	0.37071	0.994426	7092	1	-0.38414
MTRNR2L6	4	0.039182	0.091863	0.972	1795	1	0.016007	0.12556	0.20527	0.994281	3888	2	0.016007
DDHD1	4	0.039277	0.091997	0.972	1796	2	-0.18282	0.94537	0.94525	0.999644	18053	0	-0.18282
GID4	4	0.039299	0.092031	0.972	1797	2	-0.040095	0.16574	0.25978	0.994281	4938	2	-0.040095
HERC5	4	0.039333	0.092085	0.972	1798	2	-0.32986	0.91478	0.91456	0.999441	17475	0	-0.32986
ANO6	4	0.039366	0.092118	0.972	1799	2	-0.14733	0.12917	0.21026	0.994281	3981	2	-0.14733
RNASE6	4	0.039384	0.092145	0.972	1800	1	0.19337	0.15887	0.25052	0.994281	4754	2	0.19337
PODXL2	4	0.039389	0.092154	0.972	1801	2	-0.16766	0.74196	0.74147	0.996838	14179	0	-0.16766
TCEA2	4	0.039434	0.092214	0.972	1802	1	0.017136	0.52536	0.52929	0.996207	10147	1	0.017136
CAPZA3	4	0.039485	0.092295	0.972	1803	2	-0.29632	0.91582	0.9156	0.999441	17496	0	-0.29632
SYF2	3	0.039506	0.074959	0.962139	1804	1	-0.41645	0.59752	0.59784	0.996838	11410	0	-0.41645
RCC1	4	0.039523	0.092343	0.972	1805	2	-0.58253	0.27688	0.34359	0.994281	6578	1	-0.58253
SMR3B	4	0.039535	0.092354	0.972	1806	2	-0.47845	0.98995	0.98996	0.999846	18918	0	-0.47845
PDGFA	4	0.039568	0.092398	0.972	1807	2	-0.10767	0.017332	0.044581	0.952843	890	2	-0.10767
ST3GAL2	4	0.039585	0.092429	0.972	1808	1	-0.092461	0.75697	0.75657	0.996838	14455	0	-0.092461
GBA	4	0.039613	0.092466	0.972	1809	2	-0.38979	0.46261	0.47668	0.995332	9137	1	-0.38979
LRRN4CL	4	0.039646	0.092522	0.972	1810	2	-0.26065	0.40748	0.43408	0.994426	8329	1	-0.26065
SERTAD1	4	0.039686	0.092573	0.972	1811	1	0.26262	0.73195	0.73146	0.996838	13968	0	0.26262
LYPD3	4	0.039725	0.092632	0.972	1812	2	-0.018241	0.33578	0.38264	0.994426	7324	1	-0.018241
CLSTN2	4	0.039759	0.092682	0.972	1813	2	-0.10375	0.15771	0.24897	0.994281	4728	1	-0.10375
GOT1	4	0.039837	0.09279	0.972	1814	1	-0.15386	0.45592	0.4714	0.995332	9029	1	-0.15386
FLAD1	4	0.039848	0.092806	0.972	1815	2	-0.54638	0.64654	0.64597	0.996838	12339	0	-0.54638
MATR3	4	0.039938	0.092935	0.972	1816	2	-0.14482	0.50007	0.5075	0.995332	9733	1	-0.14482
LRRC8C	4	0.039989	0.093011	0.972	1817	2	0.0021464	0.36035	0.39981	0.994426	7644	1	0.0021464
MAP3K4	4	0.039995	0.093019	0.972	1818	2	-0.32734	0.80421	0.80381	0.996838	15369	0	-0.32734
SRD5A3	4	0.040119	0.093192	0.972	1819	2	-0.37925	0.081815	0.14544	0.994281	2780	1	-0.37925
TIMP4	4	0.04014	0.093218	0.972	1820	2	-0.22855	0.11095	0.18551	0.994281	3511	1	-0.22855
RANGRF	4	0.040175	0.09326	0.972	1821	2	-0.042592	0.19202	0.29148	0.994281	5564	1	-0.042592
TMBIM1	4	0.04019	0.093288	0.972	1822	1	0.12567	0.089007	0.15528	0.994281	2958	2	0.12567
OTOP3	3	0.040226	0.076099	0.962139	1823	1	-0.37667	0.74097	0.74117	0.996838	14155	0	-0.37667
SPRR1B	4	0.040254	0.093374	0.972	1824	2	-0.34041	0.65618	0.65558	0.996838	12531	0	-0.34041
VCY	4	0.040291	0.093425	0.972	1825	1	-0.14996	0.97576	0.97572	0.999644	18637	0	-0.14996
IREB2	4	0.040299	0.09343	0.972	1826	2	-0.2386	0.42911	0.45049	0.995332	8628	1	-0.2386
GTPBP4	4	0.040322	0.09346	0.972	1827	2	-0.092287	0.4846	0.49469	0.995332	9471	1	-0.092287
GNAT2	4	0.040341	0.093487	0.972	1828	1	0.044329	0.65941	0.65885	0.996838	12590	0	0.044329
PINX1	4	0.040345	0.093494	0.972	1829	2	-0.50481	0.56761	0.56775	0.996838	10884	1	-0.50481
NKX2-5	4	0.040379	0.093536	0.972	1830	2	-0.13878	0.82635	0.82577	0.996838	15811	0	-0.13878
PALMD	4	0.040392	0.093564	0.972	1831	1	-0.098935	0.74087	0.74036	0.996838	14152	0	-0.098935
PPHLN1	4	0.040492	0.093699	0.972876	1832	1	0.47953	0.013413	0.035183	0.950173	696	2	0.47953
TALDO1	4	0.04056	0.093794	0.973132	1833	2	-0.27982	0.85979	0.85931	0.997906	16442	0	-0.27982
CCDC127	4	0.040593	0.093841	0.973132	1834	2	-0.4129	0.97982	0.97987	0.999644	18713	0	-0.4129
LAMC3	4	0.040644	0.09391	0.973132	1835	1	0.11163	0.079132	0.14173	0.994281	2702	1	0.11163
CCNT2	4	0.040694	0.093976	0.973132	1836	2	-0.3653	0.97715	0.97719	0.999644	18662	0	-0.3653
PGAM4	4	0.040696	0.093979	0.973132	1837	2	-0.28225	0.017163	0.044174	0.950824	883	1	-0.28225
LMBR1L	4	0.040845	0.094156	0.973439	1838	2	-0.56379	0.99452	0.99456	0.999846	19008	0	-0.56379
DDX28	4	0.040996	0.09437	0.973439	1839	1	0.11296	0.00054541	0.0019919	0.821679	46	1	0.11296
RBPMS	4	0.041025	0.094409	0.973439	1840	2	-0.29087	0.87448	0.87403	0.997995	16725	0	-0.29087
CAMSAP2	4	0.041046	0.094432	0.973439	1841	1	-0.14057	0.21363	0.30441	0.994281	5810	1	-0.14057
FNDC5	4	0.041071	0.094466	0.973439	1842	2	-0.63572	0.63558	0.63502	0.996838	12142	0	-0.63572
HS6ST1	4	0.041097	0.094502	0.973439	1843	2	-0.24617	0.91592	0.9157	0.999441	17497	0	-0.24617
C2CD3	4	0.041147	0.094562	0.973439	1844	1	0.12552	0.31329	0.36749	0.994401	7049	1	0.12552
TIMD4	4	0.041197	0.094631	0.973439	1845	2	-0.2352	0.74187	0.74138	0.996838	14175	0	-0.2352
ZMAT4	4	0.041248	0.094697	0.973439	1846	2	-0.13261	0.14727	0.23489	0.994281	4453	2	-0.13261
HNRNPC	4	0.041254	0.094707	0.973439	1847	2	-0.45822	0.99276	0.99281	0.999846	18970	0	-0.45822
ZNF16	4	0.041288	0.094757	0.973439	1848	2	-0.1776	0.63242	0.63198	0.996838	12076	0	-0.1776
FAM3C	4	0.041298	0.094766	0.973439	1849	1	-0.025078	0.46189	0.47613	0.995332	9127	1	-0.025078
KRTAP17-1	4	0.041348	0.094846	0.973439	1850	1	0.081207	0.40611	0.43306	0.994426	8307	1	0.081207
PTTG1	4	0.041399	0.094914	0.973439	1851	1	-0.02692	0.77115	0.77075	0.996838	14728	0	-0.02692
RAB39A	4	0.041449	0.094976	0.973439	1852	1	-0.25913	0.99023	0.99024	0.999846	18919	0	-0.25913
CHP2	4	0.041499	0.095054	0.973439	1853	2	-0.17574	0.90573	0.90543	0.999313	17319	0	-0.17574
ST20	4	0.04155	0.095109	0.973439	1854	2	-0.10783	0.28086	0.34619	0.994281	6627	1	-0.10783
TDRKH	4	0.041562	0.095129	0.973439	1855	2	-0.23212	0.88033	0.87985	0.997995	16843	0	-0.23212
EFHC2	4	0.0416	0.095186	0.973439	1856	1	0.023143	0.66082	0.66023	0.996838	12613	0	0.023143
VN1R2	4	0.041608	0.095193	0.973439	1857	2	-0.27189	0.61169	0.61111	0.996838	11676	0	-0.27189
ASMT	4	0.04165	0.095254	0.973439	1858	1	0.066727	0.73576	0.73523	0.996838	14051	0	0.066727
SETX	4	0.041701	0.095315	0.973439	1859	2	-0.084252	0.14175	0.22737	0.994281	4310	2	-0.084252
ADAMTS15	4	0.041746	0.095389	0.973439	1860	2	-0.36553	0.73557	0.73507	0.996838	14047	0	-0.36553
RCSD1	4	0.041751	0.095397	0.973439	1861	1	0.06785	0.059388	0.11399	0.990795	2194	2	0.06785
GORASP1	4	0.04178	0.095433	0.973439	1862	2	-0.31308	0.082254	0.14604	0.994281	2787	1	-0.31308
KCNH8	4	0.041801	0.095468	0.973439	1863	2	-0.30967	0.91389	0.91367	0.999441	17460	0	-0.30967
ELOVL5	4	0.041803	0.095469	0.973439	1864	2	-0.19201	0.77441	0.77396	0.996838	14784	0	-0.19201
BANK1	4	0.041902	0.095603	0.973439	1865	2	-0.12079	0.52762	0.53124	0.996207	10190	1	-0.12079
MLC1	4	0.041906	0.095607	0.973439	1866	2	-0.37931	0.62551	0.62507	0.996838	11944	0	-0.37931
RERGL	4	0.041918	0.095621	0.973439	1867	2	-0.40798	0.97521	0.97515	0.999644	18622	0	-0.40798
STK31	4	0.041952	0.095659	0.973439	1868	1	-0.16324	0.024069	0.060243	0.978738	1159	1	-0.16324
HIST2H3D	4	0.041987	0.095706	0.973439	1869	2	-0.25761	0.6417	0.64119	0.996838	12256	0	-0.25761
COA1	4	0.042003	0.095726	0.973439	1870	2	-0.064142	0.11761	0.19444	0.994281	3688	2	-0.064142
PROX2	4	0.042056	0.095803	0.973439	1871	2	-0.28568	0.61812	0.61763	0.996838	11794	0	-0.28568
C18orf25	4	0.042103	0.095855	0.973439	1872	2	-0.27099	0.56277	0.5632	0.996838	10796	1	-0.27099
FOXJ1	4	0.042154	0.095921	0.973439	1873	2	0.11989	0.10513	0.17743	0.994281	3353	2	0.11989
THY1	4	0.04216	0.095929	0.973439	1874	2	-0.3046	0.16825	0.2631	0.994281	4997	1	-0.3046
PLXDC2	4	0.042194	0.095983	0.973439	1875	2	-0.22661	0.51376	0.51905	0.995332	9954	1	-0.22661
SLC10A2	4	0.042204	0.095997	0.973439	1876	1	-0.25514	0.80052	0.80012	0.996838	15299	0	-0.25514
STAT3	4	0.042254	0.096058	0.973439	1877	1	0.31643	0.1404	0.22558	0.994281	4268	2	0.31643
LMNA	3	0.042287	0.079302	0.962139	1878	2	-0.68864	0.64094	0.64128	0.996838	12243	0	-0.68864
ARNTL2	4	0.042304	0.09613	0.973439	1879	1	0.20583	0.5245	0.52856	0.996207	10134	1	0.20583
SRPX	4	0.042321	0.096156	0.973439	1880	2	-0.064367	0.71104	0.71035	0.996838	13555	0	-0.064367
HPN	4	0.042355	0.096198	0.973439	1881	2	-0.37352	0.44708	0.46444	0.995332	8899	1	-0.37352
RBBP6	4	0.042455	0.09634	0.973794	1882	1	-0.098761	0.75513	0.75472	0.996838	14428	0	-0.098761
ADCYAP1	4	0.04246	0.096347	0.973794	1883	2	-0.29909	0.36165	0.40076	0.994426	7663	1	-0.29909
DGAT2L6	4	0.042506	0.0964	0.973794	1884	1	-0.24897	0.89904	0.89871	0.998635	17195	0	-0.24897
UVSSA	4	0.042575	0.096505	0.973794	1885	2	-0.34992	0.98085	0.98087	0.999644	18734	0	-0.34992
PUS3	4	0.042606	0.096563	0.973794	1886	2	-0.36065	0.73805	0.73754	0.996838	14088	0	-0.36065
RIC8B	4	0.04261	0.09657	0.973794	1887	2	-0.37754	0.69029	0.6897	0.996838	13163	0	-0.37754
PSD3	4	0.042656	0.096622	0.973794	1888	1	-0.10812	0.83859	0.83788	0.997307	16056	0	-0.10812
LRRC19	4	0.042707	0.096707	0.973794	1889	1	0.24654	0.17351	0.27023	0.994281	5142	2	0.24654
PPP1R12A	4	0.042726	0.096732	0.973794	1890	2	-0.58117	0.25683	0.33103	0.994281	6336	1	-0.58117
ARHGEF15	4	0.042757	0.096768	0.973794	1891	1	0.17863	0.18259	0.28245	0.994281	5388	2	0.17863
TBC1D10A	4	0.042807	0.096834	0.973794	1892	2	-0.4546	0.92568	0.92548	0.999441	17689	0	-0.4546
ST8SIA2	4	0.042858	0.096913	0.973794	1893	2	-0.4891	0.68824	0.68761	0.996838	13128	0	-0.4891
ZNF703	4	0.042908	0.096972	0.973794	1894	1	-0.18976	0.36764	0.40501	0.994426	7742	1	-0.18976
C11orf96	4	0.042911	0.096978	0.973794	1895	2	-0.39486	0.97763	0.97765	0.999644	18673	0	-0.39486
GPR3	4	0.042923	0.096997	0.973794	1896	2	-0.12432	0.59852	0.59797	0.996838	11428	1	-0.12432
ACYP2	4	0.042958	0.09705	0.973813	1897	2	-0.29243	0.65253	0.65187	0.996838	12461	0	-0.29243
LOC728392	4	0.043008	0.097122	0.974024	1898	1	-0.018691	0.86007	0.85958	0.997906	16449	0	-0.018691
ZNF215	4	0.043059	0.097184	0.974136	1899	1	0.1087	0.34838	0.39128	0.994426	7480	1	0.1087
FGF17	4	0.043109	0.097243	0.974212	1900	1	-0.16393	0.79299	0.79257	0.996838	15149	0	-0.16393
EAPP	4	0.043159	0.097302	0.974298	1901	1	-0.10959	0.5082	0.51439	0.995332	9864	1	-0.10959
KCNB2	4	0.043249	0.097426	0.975027	1902	2	-0.19354	0.98214	0.98216	0.999644	18760	0	-0.19354
KRTAP5-9	4	0.043319	0.097518	0.975434	1903	2	0.065589	0.044999	0.093799	0.978738	1816	2	0.065589
PTPN12	4	0.04341	0.097655	0.975592	1904	1	0.060314	0.58587	0.58544	0.996838	11210	1	0.060314
TPCN1	4	0.043424	0.097674	0.975592	1905	2	-0.26056	0.70209	0.70142	0.996838	13382	0	-0.26056
SDC3	4	0.043435	0.097687	0.975592	1906	2	-0.23228	0.64122	0.6407	0.996838	12249	0	-0.23228
CYP4F22	4	0.043511	0.097802	0.976167	1907	2	-0.28006	0.90499	0.90465	0.999058	17308	0	-0.28006
FYB	4	0.043611	0.097936	0.976167	1908	1	-0.0057057	0.25204	0.32796	0.994281	6281	1	-0.0057057
CD79A	4	0.043622	0.09795	0.976167	1909	2	-0.24777	0.98389	0.98387	0.999644	18796	0	-0.24777
RGL4	4	0.043662	0.098009	0.976167	1910	1	0.15323	0.28862	0.35114	0.994281	6729	1	0.15323
TLK1	4	0.043712	0.098076	0.976167	1911	1	-0.089831	0.0078479	0.021693	0.950173	432	1	-0.089831
C5AR1	4	0.043762	0.098147	0.976167	1912	2	-0.192	0.88766	0.88732	0.998635	16977	0	-0.192
SPCS3	4	0.043812	0.098215	0.976167	1913	2	0.063473	0.11413	0.1898	0.994281	3594	2	0.063473
PROSER1	4	0.043868	0.098295	0.976167	1914	2	-0.38965	0.78228	0.78184	0.996838	14940	0	-0.38965
TM6SF2	4	0.043903	0.098348	0.976167	1915	2	-0.1992	0.45381	0.4697	0.995332	8998	1	-0.1992
DAO	4	0.043913	0.098363	0.976167	1916	1	-0.084124	0.41172	0.4372	0.994886	8391	1	-0.084124
ZNF311	4	0.043927	0.098376	0.976167	1917	2	-0.11706	0.58289	0.58251	0.996838	11153	1	-0.11706
TAB1	4	0.043963	0.098419	0.976167	1918	1	0.11381	0.014699	0.038309	0.950173	760	1	0.11381
DENND1B	4	0.044013	0.098492	0.976167	1919	2	-0.066675	0.25821	0.33186	0.994281	6353	1	-0.066675
PTGDR	4	0.044032	0.098517	0.976167	1920	2	-0.51667	0.98828	0.9883	0.999644	18898	0	-0.51667
NELFE	4	0.044064	0.098568	0.976167	1921	1	0.094388	0.83375	0.83311	0.996838	15968	0	0.094388
MAMDC2	4	0.044091	0.098607	0.976167	1922	2	-0.37153	0.50753	0.51384	0.995332	9853	1	-0.37153
LCE3B	4	0.044265	0.098846	0.976167	1923	1	0.18897	0.006039	0.017253	0.950173	325	2	0.18897
EIF4E2	4	0.044314	0.098915	0.976167	1924	2	-0.27989	0.91856	0.91835	0.999441	17545	0	-0.27989
ZFP69B	4	0.044338	0.098944	0.976167	1925	2	-0.40728	0.43739	0.4569	0.995332	8740	1	-0.40728
SAPCD1	4	0.044365	0.098981	0.976167	1926	1	0.26108	0.10565	0.17815	0.994281	3367	1	0.26108
HSPA4L	4	0.044415	0.09904	0.976167	1927	1	0.34646	0.014337	0.037431	0.950173	742	2	0.34646
RFX7	4	0.044503	0.099152	0.976167	1928	2	-0.37786	0.9873	0.98733	0.999644	18873	0	-0.37786
CTDP1	4	0.044516	0.099174	0.976167	1929	2	-0.089305	0.11313	0.18848	0.994281	3573	1	-0.089305
CLCNKA	4	0.044566	0.099249	0.976167	1930	2	-0.41427	0.98046	0.9805	0.999644	18725	0	-0.41427
FRA10AC1	4	0.044609	0.099301	0.976167	1931	2	-0.42379	0.35472	0.39578	0.994426	7569	1	-0.42379
GRIK4	4	0.044616	0.099308	0.976167	1932	1	0.23723	0.43709	0.45667	0.995332	8734	1	0.23723
RNF2	4	0.044817	0.099563	0.976167	1933	1	0.11086	0.29228	0.35349	0.994281	6771	1	0.11086
KRTAP2-1	3	0.044844	0.08336	0.962139	1934	2	-0.4285	0.6526	0.65276	0.996838	12465	0	-0.4285
RCOR1	4	0.044867	0.099632	0.976167	1935	2	-0.1824	0.18112	0.28048	0.994281	5349	1	-0.1824
CREB3	4	0.044905	0.099681	0.976167	1936	2	-0.21739	0.77416	0.7737	0.996838	14778	0	-0.21739
FOXN3	4	0.044917	0.099699	0.976167	1937	1	0.23415	0.064932	0.12181	0.990795	2334	2	0.23415
RGS17	4	0.044967	0.099761	0.976167	1938	1	0.22352	0.50939	0.51537	0.995332	9884	1	0.22352
CCDC125	4	0.044976	0.099767	0.976167	1939	2	0.11862	0.088311	0.15432	0.994281	2944	2	0.11862
SLPI	4	0.044999	0.099797	0.976167	1940	2	-0.16516	0.10146	0.17238	0.994281	3266	2	-0.16516
OR8I2	4	0.045153	0.099993	0.976167	1941	2	-0.21301	0.20268	0.29777	0.994281	5687	1	-0.21301
GNAT1	4	0.045168	0.10001	0.976167	1942	1	0.28838	0.5955	0.59496	0.996838	11374	1	0.28838
IFRD2	4	0.045201	0.10006	0.976167	1943	2	-0.30277	0.84899	0.8484	0.997906	16240	0	-0.30277
JMJD7	4	0.045213	0.10007	0.976167	1944	2	-0.19262	0.78998	0.78955	0.996838	15097	0	-0.19262
VPS28	4	0.045218	0.10008	0.976167	1945	1	0.11183	0.5631	0.56352	0.996838	10801	1	0.11183
IFIT2	4	0.045236	0.1001	0.976167	1946	2	-0.2419	0.55387	0.5549	0.996618	10632	1	-0.2419
AGPS	4	0.045248	0.10012	0.976167	1947	2	-0.4329	0.84092	0.84019	0.997659	16094	0	-0.4329
PEBP1	4	0.045284	0.10017	0.976167	1948	2	-0.37737	0.49734	0.50524	0.995332	9687	1	-0.37737
C9orf153	4	0.045296	0.10017	0.976167	1949	2	-0.16828	0.5355	0.53817	0.99628	10324	1	-0.16828
SAV1	3	0.045313	0.084103	0.962139	1950	2	-0.5464	0.97126	0.97143	0.999644	18537	0	-0.5464
FNBP1L	4	0.045319	0.10021	0.976167	1951	1	0.066398	0.10861	0.18229	0.994281	3448	1	0.066398
SQSTM1	4	0.045369	0.10028	0.976167	1952	1	0.16465	0.58881	0.58831	0.996838	11268	1	0.16465
WBP2	4	0.045379	0.10029	0.976167	1953	2	-0.29712	0.68641	0.68583	0.996838	13099	0	-0.29712
VIP	4	0.045469	0.10043	0.976167	1954	2	-0.40405	0.79933	0.79895	0.996838	15273	0	-0.40405
RPL12	4	0.045558	0.10054	0.976167	1955	2	-0.47448	0.98727	0.9873	0.999644	18871	0	-0.47448
C1orf123	4	0.045605	0.10061	0.976167	1956	2	-0.28346	0.60702	0.60645	0.996838	11592	0	-0.28346
USF2	4	0.04562	0.10062	0.976167	1957	2	-0.41847	0.88371	0.88327	0.997995	16915	0	-0.41847
C2orf69	4	0.04567	0.10069	0.976167	1958	1	0.16744	0.46391	0.47774	0.995332	9155	1	0.16744
OPRK1	4	0.04572	0.10075	0.976167	1959	2	-0.20537	0.36996	0.40668	0.994426	7784	1	-0.20537
LY6K	4	0.045748	0.1008	0.976167	1960	2	-0.18266	0.64683	0.64629	0.996838	12347	0	-0.18266
GCM2	4	0.045772	0.10083	0.976167	1961	2	-0.2731	0.91851	0.9183	0.999441	17543	0	-0.2731
ZNF260	3	0.045827	0.084889	0.962139	1962	1	-0.30412	0.8586	0.85865	0.997906	16424	0	-0.30412
FAM134B	4	0.045844	0.10094	0.976167	1963	2	-0.24291	0.62454	0.62409	0.996838	11922	0	-0.24291
APOBEC3A	4	0.045871	0.10097	0.976167	1964	2	-0.2963	0.098465	0.16824	0.994281	3192	1	-0.2963
OR5M11	4	0.045921	0.10105	0.976167	1965	2	-0.1858	0.44835	0.46541	0.995332	8916	1	-0.1858
BRSK1	3	0.046014	0.085177	0.962139	1966	2	-0.45153	0.72175	0.7219	0.996838	13770	0	-0.45153
TULP3	4	0.046021	0.10117	0.976167	1967	1	-0.19954	0.43398	0.45429	0.995332	8694	1	-0.19954
HNRNPA2B1	4	0.046071	0.10124	0.976167	1968	2	-0.14956	0.33421	0.3816	0.994426	7302	1	-0.14956
PLEKHG4B	4	0.046121	0.1013	0.976167	1969	1	0.085256	0.79414	0.79371	0.996838	15164	0	0.085256
GRAMD1B	4	0.046171	0.10136	0.976167	1970	1	0.30839	0.16388	0.25721	0.994281	4891	2	0.30839
CNDP1	4	0.046203	0.1014	0.976167	1971	2	-0.36241	0.22819	0.31326	0.994281	5977	1	-0.36241
KDM5B	4	0.046222	0.10143	0.976167	1972	1	0.10738	0.18093	0.28022	0.994281	5345	2	0.10738
RIMKLB	4	0.046227	0.10143	0.976167	1973	2	-0.36524	0.98186	0.9819	0.999644	18755	0	-0.36524
AHI1	4	0.046239	0.10145	0.976167	1974	2	-0.256	0.64291	0.64241	0.996838	12275	0	-0.256
OR2D3	4	0.046272	0.10149	0.976167	1975	1	0.0086246	0.032002	0.075401	0.978738	1450	2	0.0086246
CERK	4	0.046299	0.10153	0.976167	1976	2	-0.28452	0.27267	0.34093	0.994281	6522	1	-0.28452
GALNT13	4	0.046311	0.10155	0.976167	1977	2	-0.35531	0.086096	0.15127	0.994281	2888	1	-0.35531
APBA1	4	0.046322	0.10157	0.976167	1978	1	0.0063713	0.018547	0.047431	0.958771	943	1	0.0063713
RXRG	4	0.046347	0.1016	0.976167	1979	2	-0.44724	0.89984	0.89949	0.998635	17209	0	-0.44724
MRPL52	4	0.046372	0.10163	0.976167	1980	1	-0.083389	0.64394	0.64342	0.996838	12293	0	-0.083389
TRIM6	4	0.046422	0.10168	0.976167	1981	1	0.2693	0.13765	0.22184	0.994281	4195	2	0.2693
PRB1	4	0.046522	0.10182	0.976167	1982	2	-0.26116	0.73441	0.73391	0.996838	14020	0	-0.26116
AQR	4	0.046527	0.10183	0.976167	1983	2	-0.50176	0.98671	0.98671	0.999644	18854	0	-0.50176
SSSCA1	4	0.046623	0.10196	0.976167	1984	1	0.078779	0.62737	0.62692	0.996838	11979	0	0.078779
IL33	4	0.046659	0.102	0.976167	1985	2	-0.19544	0.69969	0.69904	0.996838	13326	0	-0.19544
IRS4	4	0.046673	0.10202	0.976167	1986	1	0.031958	0.56642	0.56666	0.996838	10861	1	0.031958
FMO3	4	0.046707	0.10207	0.976167	1987	2	-0.29745	0.39161	0.42235	0.994426	8084	1	-0.29745
RNF13	4	0.046748	0.10212	0.976167	1988	1	0.2388	0.19494	0.29318	0.994281	5600	1	0.2388
ADAM32	4	0.046748	0.10212	0.976167	1989	1	-0.17968	0.75051	0.75006	0.996838	14336	0	-0.17968
KRTAP9-2	4	0.046755	0.10214	0.976167	1990	2	-0.13174	0.11915	0.19653	0.994281	3723	1	-0.13174
EEF1B2	4	0.046767	0.10215	0.976167	1991	2	-0.41639	0.5975	0.59698	0.996838	11408	1	-0.41639
EPHA5	4	0.046852	0.10227	0.976167	1992	2	-0.18253	0.67619	0.67555	0.996838	12908	0	-0.18253
SLC46A3	4	0.046873	0.1023	0.976167	1993	2	-0.062219	0.15931	0.2511	0.994281	4765	2	-0.062219
ZCCHC17	4	0.046923	0.10236	0.976167	1994	1	0.13089	0.29308	0.35404	0.994281	6783	1	0.13089
HS3ST2	4	0.046974	0.10243	0.976167	1995	2	-0.2664	0.9537	0.95359	0.999644	18203	0	-0.2664
ZNF93	4	0.047074	0.10258	0.976167	1996	1	-0.067055	0.78781	0.78739	0.996838	15056	0	-0.067055
DLL1	4	0.047093	0.10261	0.976167	1997	2	-0.46299	0.87913	0.87866	0.997995	16825	0	-0.46299
RPS25	4	0.047105	0.10263	0.976167	1998	2	-0.059765	0.61895	0.61846	0.996838	11815	0	-0.059765
CNTNAP2	4	0.047165	0.1027	0.976167	1999	2	-0.14341	0.48835	0.49778	0.995332	9532	1	-0.14341
[truncated: 17,116 more rows]

## Sheet: WT_OLAvsWT_ND_Raw
id	num	neg|score	neg|p-value	neg|fdr	neg|rank	neg|goodsgrna	neg|lfc	pos|score	pos|p-value	pos|fdr	pos|rank	pos|goodsgrna	pos|lfc	sgrna	control_count	treatment_count	control_mean	treat_mean	LFC	control_var	adj_var	score	p.low	p.high	p.twosided	FDR	high_in_treatment	total_sgrna	num_neg_sgrna	num_pos_sgrna	raw_control_count	raw_treatment_count	min_raw_control_count	max_raw_control_count	min_raw_treat_count	max_raw_treat_count
C4orf27	4	7.1052e-07	1.8129e-06	0.034653	1	3	-0.79566	0.99564	0.99567	0.999846	19033	0	-0.79566	C4orf27_3	627.7/324.04/491.81	285.05/190.76/145.68	491.81	190.76	-1.3618	14383	13446	2.5971	0.0047009	0.9953	0.0094018	1	FALSE	4	4	0	480/332/495	343/201/138	332	495	138	343
C4orf27	4	7.1052e-07	1.8129e-06	0.034653	1	3	-0.79566	0.99564	0.99567	0.999846	19033	0	-0.79566	C4orf27_4	655.16/487.04/653.76	291.69/295.15/383.21	653.76	295.15	-1.1446	8891.2	15471	2.8831	0.0019686	0.99803	0.0039372	1	FALSE	4	4	0	501/499/658	351/311/363	499	658	311	363
C4orf27	4	7.1052e-07	1.8129e-06	0.034653	1	3	-0.79566	0.99564	0.99567	0.999846	19033	0	-0.79566	C4orf27_1	868.32/527.06/758.09	555.96/367.28/683.02	758.09	555.96	-0.44669	29318	25543	1.2647	0.10299	0.89701	0.20598	1	FALSE	4	4	0	664/540/763	669/387/647	540	763	387	669
C4orf27	4	7.1052e-07	1.8129e-06	0.034653	1	3	-0.79566	0.99564	0.99567	0.999846	19033	0	-0.79566	C4orf27_2	563.62/331.85/493.8	470.37/221.13/421.22	493.8	421.22	-0.22887	18388	16132	0.57159	0.2838	0.7162	0.5676	1	FALSE	4	4	0	431/340/497	566/233/399	340	497	233	566
SEC14L6	4	2.5977e-05	9.0904e-05	0.868812	2	1	0.033509	0.81276	0.81238	0.996838	15531	0	0.033509	SEC14L6_1	653.85/751.55/763.06	230.2/551.39/319.87	751.55	319.87	-1.2298	17830	17836	3.2323	0.00061394	0.99939	0.0012279	1	FALSE	4	2	2	500/770/768	277/581/303	500	770	277	581
SEC14L6	4	2.5977e-05	9.0904e-05	0.868812	2	1	0.033509	0.81276	0.81238	0.996838	15531	0	0.033509	SEC14L6_2	589.77/601.24/782.93	458.73/562.78/770.65	601.24	562.78	-0.095191	21794	19264	0.27707	0.39086	0.60914	0.78173	1	FALSE	4	2	2	451/616/788	552/593/730	451	788	552	730
SEC14L6	4	2.5977e-05	9.0904e-05	0.868812	2	1	0.033509	0.81276	0.81238	0.996838	15531	0	0.033509	SEC14L6_3	170/265.48/184.8	315.79/109.14/206.91	184.8	206.91	0.16221	7035.7	6111.2	0.28284	0.6078	0.3922	0.78439	1	TRUE	4	2	2	130/272/186	380/115/196	130	272	115	380
SEC14L6	4	2.5977e-05	9.0904e-05	0.868812	2	1	0.033509	0.81276	0.81238	0.996838	15531	0	0.033509	SEC14L6_4	163.46/277.19/413.32	314.13/201.2/446.55	277.19	314.13	0.17986	15439	12441	0.33116	0.62733	0.37267	0.74535	1	TRUE	4	2	2	125/284/416	378/212/423	125	416	212	423
PRSS1	4	5.3598e-05	0.00019605	0.880112	3	4	-0.85492	0.99995	0.99995	0.999948	19115	0	-0.85492	PRSS1_3	142.54/338.68/321.91	150.42/149.95/400.1	321.91	150.42	-1.0926	23700	18303	1.3129	0.094614	0.90539	0.18923	1	FALSE	4	4	0	109/347/324	181/158/379	109	347	158	379
PRSS1	4	5.3598e-05	0.00019605	0.880112	3	4	-0.85492	0.99995	0.99995	0.999948	19115	0	-0.85492	PRSS1_4	153/162.02/185.8	51.524/215.43/86.566	162.02	86.566	-0.89663	4620.3	4322.5	1.1775	0.1195	0.8805	0.23901	1	FALSE	4	4	0	117/166/187	62/227/82	117	187	62	227
PRSS1	4	5.3598e-05	0.00019605	0.880112	3	4	-0.85492	0.99995	0.99995	0.999948	19115	0	-0.85492	PRSS1_2	226.23/319.16/234.48	80.61/199.3/133.02	234.48	133.02	-0.81321	3594.7	5434.2	1.3808	0.083673	0.91633	0.16735	1	FALSE	4	4	0	173/327/236	97/210/126	173	327	97	210
PRSS1	4	5.3598e-05	0.00019605	0.880112	3	4	-0.85492	0.99995	0.99995	0.999948	19115	0	-0.85492	PRSS1_1	737.54/834.51/414.32	564.27/508.69/558.45	737.54	558.45	-0.40067	29097	25230	1.1275	0.12977	0.87023	0.25954	1	FALSE	4	4	0	564/855/417	679/536/529	417	855	529	679
ZSWIM8	4	6.4421e-05	0.0002406	0.880112	4	4	-0.94215	0.99994	0.99994	0.999948	19114	0	-0.94215	ZSWIM8_2	175.23/151.29/68.556	29.917/363.48/59.118	151.29	59.118	-1.3409	25227	17976	1.1093	0.13364	0.86636	0.26728	1	FALSE	4	4	0	134/155/69	36/383/56	69	155	36	383
ZSWIM8	4	6.4421e-05	0.0002406	0.880112	4	4	-0.94215	0.99994	0.99994	0.999948	19114	0	-0.94215	ZSWIM8_3	524.39/328.92/594.15	257.62/235.36/524.67	524.39	257.62	-1.0225	28721	23266	1.7522	0.039868	0.96013	0.079737	1	FALSE	4	4	0	401/337/598	310/248/497	337	598	248	497
ZSWIM8	4	6.4421e-05	0.0002406	0.880112	4	4	-0.94215	0.99994	0.99994	0.999948	19114	0	-0.94215	ZSWIM8_1	511.31/271.34/591.17	189.48/280.92/302.98	511.31	280.92	-0.86175	18203	16149	1.8134	0.034886	0.96511	0.069772	1	FALSE	4	4	0	391/278/595	228/296/287	278	595	228	296
ZSWIM8	4	6.4421e-05	0.0002406	0.880112	4	4	-0.94215	0.99994	0.99994	0.999948	19114	0	-0.94215	ZSWIM8_4	306/304.52/351.72	190.31/207.84/319.87	306	207.84	-0.55585	3737.6	7130.3	1.1631	0.12239	0.87761	0.24478	1	FALSE	4	4	0	234/312/354	229/219/303	234	354	219	303
C7orf26	4	7.793e-05	0.00029861	0.880112	5	2	-0.26168	0.94844	0.94838	0.999644	18109	0	-0.26168	C7orf26_2	792.47/552.44/802.8	426.32/340.71/384.27	792.47	384.27	-1.0423	15347	18827	2.975	0.0014651	0.99853	0.0029301	1	FALSE	4	4	0	606/566/808	513/359/364	566	808	359	513
C7orf26	4	7.793e-05	0.00029861	0.880112	5	2	-0.26168	0.94844	0.94838	0.999644	18109	0	-0.26168	C7orf26_4	240.62/440.19/373.58	247.65/279.02/357.88	373.58	279.02	-0.41975	7329.6	8740.4	1.0116	0.15587	0.84413	0.31175	1	FALSE	4	4	0	184/451/376	298/294/339	184	451	294	339
C7orf26	4	7.793e-05	0.00029861	0.880112	5	2	-0.26168	0.94844	0.94838	0.999644	18109	0	-0.26168	C7orf26_1	392.31/278.17/335.82	250.97/409.04/312.48	335.82	312.48	-0.10362	4905.3	7840	0.26375	0.39599	0.60401	0.79197	1	FALSE	4	4	0	300/285/338	302/431/296	285	338	296	431
C7orf26	4	7.793e-05	0.00029861	0.880112	5	2	-0.26168	0.94844	0.94838	0.999644	18109	0	-0.26168	C7orf26_3	100.69/52.706/80.479	105.54/78.771/48.561	80.479	78.771	-0.030563	702.31	1825	0.079765	0.46821	0.53179	0.93642	1	FALSE	4	4	0	77/54/81	127/83/46	54	81	46	127
KRTAP5-1	4	8.8362e-05	0.00033383	0.880112	6	4	-0.94277	0.99991	0.99991	0.999948	19113	0	-0.94277	KRTAP5-1_3	219.69/71.251/269.26	75.624/130.97/99.234	219.69	99.234	-1.1387	6514.1	6037.6	1.569	0.058327	0.94167	0.11665	1	FALSE	4	4	0	168/73/271	91/138/94	73	271	91	138
KRTAP5-1	4	8.8362e-05	0.00033383	0.880112	6	4	-0.94277	0.99991	0.99991	0.999948	19113	0	-0.94277	KRTAP5-1_4	201.39/87.843/229.51	97.231/52.197/216.41	201.39	97.231	-1.0429	7479	6536.9	1.3222	0.093053	0.90695	0.18611	1	FALSE	4	4	0	154/90/231	117/55/205	90	231	55	205
KRTAP5-1	4	8.8362e-05	0.00033383	0.880112	6	4	-0.94277	0.99991	0.99991	0.999948	19113	0	-0.94277	KRTAP5-1_2	143.85/214.73/252.36	171.19/118.63/119.29	214.73	119.29	-0.84267	2283.7	4967.5	1.3607	0.086799	0.9132	0.1736	1	FALSE	4	4	0	110/220/254	206/125/113	110	254	113	206
KRTAP5-1	4	8.8362e-05	0.00033383	0.880112	6	4	-0.94277	0.99991	0.99991	0.999948	19113	0	-0.94277	KRTAP5-1_1	381.85/343.56/376.56	318.29/248.65/275.53	376.56	275.53	-0.44926	916.83	8811.5	1.0764	0.14088	0.85912	0.28176	1	FALSE	4	4	0	292/352/379	383/262/261	292	379	261	383
WBP1L	4	9.4588e-05	0.00035973	0.880112	7	3	-0.75831	0.30916	0.36469	0.994281	6994	1	-0.75831	WBP1L_3	364.85/332.83/279.19	132.13/288.51/152.02	332.83	152.02	-1.1254	5731.9	7768.6	2.053	0.020036	0.97996	0.040072	1	FALSE	4	3	1	279/341/281	159/304/144	279	341	144	304
WBP1L	4	9.4588e-05	0.00035973	0.880112	7	3	-0.75831	0.30916	0.36469	0.994281	6994	1	-0.75831	WBP1L_4	640.77/561.22/357.68	274.24/326.47/271.31	561.22	274.24	-1.0304	12623	13240	2.4941	0.0063138	0.99369	0.012628	1	FALSE	4	3	1	490/575/360	330/344/257	360	575	257	344
WBP1L	4	9.4588e-05	0.00035973	0.880112	7	3	-0.75831	0.30916	0.36469	0.994281	6994	1	-0.75831	WBP1L_2	296.85/343.56/281.18	91.414/211.64/463.44	296.85	211.64	-0.48619	20072	15686	0.70184	0.24139	0.75861	0.48278	1	FALSE	4	3	1	227/352/283	110/223/439	227	352	110	439
WBP1L	4	9.4588e-05	0.00035973	0.880112	7	3	-0.75831	0.30916	0.36469	0.994281	6994	1	-0.75831	WBP1L_1	126.85/234.25/196.73	241/290.41/275.53	196.73	275.53	0.48395	1926.2	4542.9	1.1692	0.87863	0.12137	0.24274	1	TRUE	4	3	1	97/240/198	290/306/261	97	240	261	306
LCA5L	4	0.00012988	0.00050269	0.880112	8	1	-0.28523	0.7426	0.74212	0.996838	14195	0	-0.28523	LCA5L_2	364.85/576.84/581.23	202.77/335.01/232.25	576.84	232.25	-1.3088	14097	13936	2.919	0.0017557	0.99824	0.0035114	1	FALSE	4	3	1	279/591/585	244/353/220	279	591	220	353
LCA5L	4	0.00012988	0.00050269	0.880112	8	1	-0.28523	0.7426	0.74212	0.996838	14195	0	-0.28523	LCA5L_4	108.54/119.08/119.23	130.47/88.261/32.726	119.08	88.261	-0.42785	1244.2	2721.8	0.61533	0.26917	0.73083	0.53834	1	FALSE	4	3	1	83/122/120	157/93/31	83	122	31	157
LCA5L	4	0.00012988	0.00050269	0.880112	8	1	-0.28523	0.7426	0.74212	0.996838	14195	0	-0.28523	LCA5L_3	375.31/406.03/365.63	339.89/634.91/278.7	375.31	339.89	-0.1426	22954	18230	0.26659	0.39489	0.60511	0.78979	1	FALSE	4	3	1	287/416/368	409/669/264	287	416	264	669
LCA5L	4	0.00012988	0.00050269	0.880112	8	1	-0.28523	0.7426	0.74212	0.996838	14195	0	-0.28523	LCA5L_1	319.08/372.85/233.49	377.29/358.74/328.32	319.08	358.74	0.16852	2871.6	7441.3	0.45974	0.67712	0.32288	0.64577	1	TRUE	4	3	1	244/382/235	454/378/311	235	382	311	454
TRAPPC12	4	0.0001345	0.00052341	0.880112	9	3	-0.64061	0.38409	0.41689	0.994426	7981	1	-0.64061	TRAPPC12_4	439.39/295.74/435.18	210.25/427.07/238.58	435.18	238.58	-0.8644	13948	12703	1.7449	0.040499	0.9595	0.080997	1	FALSE	4	3	1	336/303/438	253/450/226	303	438	226	450
TRAPPC12	4	0.0001345	0.00052341	0.880112	9	3	-0.64061	0.38409	0.41689	0.994426	7981	1	-0.64061	TRAPPC12_1	621.16/562.2/606.07	578.4/379.62/257.59	606.07	379.62	-0.67353	14140	14320	1.8924	0.02922	0.97078	0.058441	1	FALSE	4	3	1	475/576/610	696/400/244	475	610	244	696
TRAPPC12	4	0.0001345	0.00052341	0.880112	9	3	-0.64061	0.38409	0.41689	0.994426	7981	1	-0.64061	TRAPPC12_3	438.08/561.22/312.97	222.72/361.59/287.14	438.08	287.14	-0.60769	10127	10283	1.4885	0.068307	0.93169	0.13661	1	FALSE	4	3	1	335/575/315	268/381/272	315	575	268	381
TRAPPC12	4	0.0001345	0.00052341	0.880112	9	3	-0.64061	0.38409	0.41689	0.994426	7981	1	-0.64061	TRAPPC12_2	367.46/317.21/509.7	555.96/335.96/476.11	367.46	476.11	0.3728	12193	10994	1.0362	0.84991	0.15009	0.30018	1	TRUE	4	3	1	281/325/513	669/354/451	281	513	354	669
PIN4	4	0.00018183	0.00069175	0.880112	10	2	-0.29772	0.26466	0.33585	0.994281	6427	1	-0.29772	PIN4_3	3196/2813.9/4289.2	295.02/580.82/2419.6	3196	580.82	-2.4581	1201000	826700	2.9126	0.0017924	0.99821	0.0035849	1	FALSE	4	2	2	2444/2883/4317	355/612/2292	2444	4317	355	2292
PIN4	4	0.00018183	0.00069175	0.880112	10	2	-0.29772	0.26466	0.33585	0.994281	6427	1	-0.29772	PIN4_4	167.39/513.39/462.01	249.31/421.38/294.53	462.01	294.53	-0.64771	26894	21548	1.1443	0.12624	0.87376	0.25248	1	FALSE	4	2	2	128/526/465	300/444/279	128	526	279	444
PIN4	4	0.00018183	0.00069175	0.880112	10	2	-0.29772	0.26466	0.33585	0.994281	6427	1	-0.29772	PIN4_1	309.93/366.99/442.14	261.78/380.57/516.23	366.99	380.57	0.052273	10355	9764	0.13741	0.5546	0.4454	0.8908	1	TRUE	4	2	2	237/376/445	315/401/489	237	445	315	489
PIN4	4	0.00018183	0.00069175	0.880112	10	2	-0.29772	0.26466	0.33585	0.994281	6427	1	-0.29772	PIN4_2	368.77/326.97/318.93	545.16/439.41/299.81	326.97	439.41	0.42527	8120.5	7956.7	1.2605	0.89624	0.10376	0.20752	1	TRUE	4	2	2	282/335/321	656/463/284	282	335	284	656
PDILT	4	0.00018185	0.00069227	0.880112	11	4	-0.59753	0.99982	0.99982	0.999948	19112	0	-0.59753	PDILT_1	88.924/287.93/288.13	160.39/141.41/263.92	287.93	160.39	-0.84017	12671	10681	1.247	0.1062	0.8938	0.2124	1	FALSE	4	4	0	68/295/290	193/149/250	68	295	149	250
PDILT	4	0.00018185	0.00069227	0.880112	11	4	-0.59753	0.99982	0.99982	0.999948	19112	0	-0.59753	PDILT_2	405.39/420.67/334.83	237.68/251.5/337.82	405.39	251.5	-0.68659	3213.5	9500.4	1.579	0.057169	0.94283	0.11434	1	FALSE	4	4	0	310/431/337	286/265/320	310	431	265	320
PDILT	4	0.00018185	0.00069227	0.880112	11	4	-0.59753	0.99982	0.99982	0.999948	19112	0	-0.59753	PDILT_3	329.54/158.12/259.32	182/186.96/163.63	259.32	182	-0.50847	3883.7	6022.2	0.99784	0.15918	0.84082	0.31836	1	FALSE	4	4	0	252/162/261	219/197/155	162	261	155	219
PDILT	4	0.00018185	0.00069227	0.880112	11	4	-0.59753	0.99982	0.99982	0.999948	19112	0	-0.59753	PDILT_4	468.16/435.31/601.11	331.58/260.04/553.18	468.16	331.58	-0.49636	18244	15831	1.0859	0.13877	0.86123	0.27754	1	FALSE	4	4	0	358/446/605	399/274/524	358	605	274	524
COX17	4	0.00019757	0.00074976	0.880112	12	2	-0.2734	0.27353	0.34147	0.994281	6535	1	-0.2734	COX17_3	190.92/235.22/152.02	58.172/172.73/20.058	190.92	58.172	-1.6975	4512.9	4477.4	2.0234	0.021514	0.97849	0.043028	1	FALSE	4	2	2	146/241/153	70/182/19	146	241	19	182
COX17	4	0.00019757	0.00074976	0.880112	12	2	-0.2734	0.27353	0.34147	0.994281	6535	1	-0.2734	COX17_4	421.08/495.83/426.24	356.51/229.67/175.24	426.24	229.67	-0.88922	5980.2	9999.2	1.9659	0.024652	0.97535	0.049305	1	FALSE	4	2	2	322/508/429	429/242/166	322	508	166	429
COX17	4	0.00019757	0.00074976	0.880112	12	2	-0.2734	0.27353	0.34147	0.994281	6535	1	-0.2734	COX17_2	86.308/81.987/226.53	109.7/155.64/67.563	86.308	109.7	0.34242	5891.9	4581.3	0.34554	0.59411	0.40589	0.81178	1	TRUE	4	2	2	66/84/228	132/164/64	66	228	64	164
COX17	4	0.00019757	0.00074976	0.880112	12	2	-0.2734	0.27353	0.34147	0.994281	6535	1	-0.2734	COX17_1	343.93/236.2/211.63	352.36/217.33/457.11	236.2	352.36	0.57503	10353	8727.2	1.2434	0.89253	0.10747	0.21495	1	TRUE	4	2	2	263/242/213	424/229/433	213	263	229	433
PPARGC1B	4	0.00020837	0.00078602	0.880112	13	2	-0.34785	0.5834	0.58299	0.996838	11160	1	-0.34785	PPARGC1B_4	1035.7/879.41/778.95	463.72/661.48/463.44	879.41	463.72	-0.92182	18408	20937	2.8729	0.0020339	0.99797	0.0040679	1	FALSE	4	3	1	792/901/784	558/697/439	784	901	439	697
PPARGC1B	4	0.00020837	0.00078602	0.880112	13	2	-0.34785	0.5834	0.58299	0.996838	11160	1	-0.34785	PPARGC1B_3	771.55/795.47/711.39	506.1/371.08/620.74	771.55	506.1	-0.60735	8891.1	18320	1.9612	0.024931	0.97507	0.049861	1	FALSE	4	3	1	590/815/716	609/391/588	590	815	391	609
PPARGC1B	4	0.00020837	0.00078602	0.880112	13	2	-0.34785	0.5834	0.58299	0.996838	11160	1	-0.34785	PPARGC1B_2	711.39/603.19/857.44	546.82/669.08/914.22	711.39	669.08	-0.088344	27020	23635	0.27525	0.39156	0.60844	0.78313	1	FALSE	4	3	1	544/618/863	658/705/866	544	863	658	866
PPARGC1B	4	0.00020837	0.00078602	0.880112	13	2	-0.34785	0.5834	0.58299	0.996838	11160	1	-0.34785	PPARGC1B_1	891.85/537.79/984.62	1033.8/901.59/1228.8	891.85	1033.8	0.21287	47368	38658	0.72198	0.76485	0.23515	0.47031	1	TRUE	4	3	1	682/551/991	1244/950/1164	551	991	950	1244
UBXN7	4	0.00021665	0.00081347	0.880112	14	2	-0.64987	0.20667	0.30017	0.994281	5732	1	-0.64987	UBXN7_3	49.693/50.754/28.813	9.9724/4.7452/5.2784	49.693	5.2784	-3.0133	114.85	1115.9	1.958	0.025118	0.97488	0.050236	1	FALSE	4	3	1	38/52/29	2005-05-12	29	52	5	12
UBXN7	4	0.00021665	0.00081347	0.880112	14	2	-0.64987	0.20667	0.30017	0.994281	5732	1	-0.64987	UBXN7_1	541.39/716.41/680.59	260.95/612.13/281.87	680.59	281.87	-1.2688	32543	27069	2.4243	0.0076689	0.99233	0.015338	1	FALSE	4	3	1	414/734/685	314/645/267	414	734	267	645
UBXN7	4	0.00021665	0.00081347	0.880112	14	2	-0.64987	0.20667	0.30017	0.994281	5732	1	-0.64987	UBXN7_2	551.85/374.8/403.39	434.63/394.8/268.14	403.39	394.8	-0.030955	10122	9898.8	0.086312	0.46561	0.53439	0.93122	1	FALSE	4	3	1	422/384/406	523/416/254	384	422	254	523
UBXN7	4	0.00021665	0.00081347	0.880112	14	2	-0.64987	0.20667	0.30017	0.994281	5732	1	-0.64987	UBXN7_4	549.24/322.09/265.28	506.93/316.03/520.45	322.09	506.93	0.65269	22862	17746	1.3876	0.91671	0.083286	0.16657	1	TRUE	4	3	1	420/330/267	610/333/493	267	420	333	610
control	995	0.00022414	0.00083937	0.880112	15	260	-0.04845	0.78783	0.78742	0.996838	15057	159	-0.04845	control_521	35.308/119.08/2.9807	12.466/2.8471/3.167	35.308	3.167	-3.1232	2037.2	1620.6	1.9223	0.027286	0.97271	0.054571	1	FALSE	1000	577	423	27/122/3	2003-03-15	3	122	3	15
control	995	0.00022414	0.00083937	0.880112	15	260	-0.04845	0.78783	0.78742	0.996838	15057	159	-0.04845	control_849	26.154/10.736/1.9871	1.6621/8.5414/0	10.736	1.6621	-2.1404	91.086	233.7	1.6816	0.046327	0.95367	0.092655	1	FALSE	1000	577	423	2002-11-20	2000-09-02	2	20	0	9
control	995	0.00022414	0.00083937	0.880112	15	260	-0.04845	0.78783	0.78742	0.996838	15057	159	-0.04845	control_468	788.55/802.3/638.86	699.73/360.64/351.54	788.55	360.64	-1.1265	34416	29188	2.5048	0.0061263	0.99387	0.012253	1	FALSE	1000	577	423	603/822/643	842/380/333	603	822	333	842
control	995	0.00022414	0.00083937	0.880112	15	260	-0.04845	0.78783	0.78742	0.996838	15057	159	-0.04845	control_348	0/0/0	0/0/0	0.97603	0	-0.98261	0	20.237	1.1521	0.12464	0.87536	0.24928	1	FALSE	1000	577	423	0/0/0	0/0/0	0	0	0	0
control	995	0.00022414	0.00083937	0.880112	15	260	-0.04845	0.78783	0.78742	0.996838	15057	159	-0.04845	control_371	0/0/0	0/0/0	0.97603	0	-0.98261	0	20.237	1.1521	0.12464	0.87536	0.24928	1	FALSE	1000	577	423	0/0/0	0/0/0	0	0	0	0
control	995	0.00022414	0.00083937	0.880112	15	260	-0.04845	0.78783	0.78742	0.996838	15057	159	-0.04845	control_519	0/0/0	0/0/0	0.97603	0	-0.98261	0	20.237	1.1521	0.12464	0.87536	0.24928	1	FALSE	1000	577	423	0/0/0	0/0/0	0	0	0	0
control	995	0.00022414	0.00083937	0.880112	15	260	-0.04845	0.78783	0.78742	0.996838	15057	159	-0.04845	control_883	0/0/0	0/0/0	0.97603	0	-0.98261	0	20.237	1.1521	0.12464	0.87536	0.24928	1	FALSE	1000	577	423	0/0/0	0/0/0	0	0	0	0
control	995	0.00022414	0.00083937	0.880112	15	260	-0.04845	0.78783	0.78742	0.996838	15057	159	-0.04845	control_884	0/0/0	0/0/0	0.97603	0	-0.98261	0	20.237	1.1521	0.12464	0.87536	0.24928	1	FALSE	1000	577	423	0/0/0	0/0/0	0	0	0	0
control	995	0.00022414	0.00083937	0.880112	15	260	-0.04845	0.78783	0.78742	0.996838	15057	159	-0.04845	control_902	736.24/514.37/823.66	340.72/425.17/472.94	736.24	425.17	-0.79069	16570	17465	2.3538	0.0092914	0.99071	0.018583	1	FALSE	1000	577	423	563/527/829	410/448/448	527	829	410	448
control	995	0.00022414	0.00083937	0.880112	15	260	-0.04845	0.78783	0.78742	0.996838	15057	159	-0.04845	control_398	589.77/644.18/712.38	375.63/419.48/294.53	644.18	375.63	-0.77657	4027.7	15240	2.1754	0.014799	0.9852	0.029598	1	FALSE	1000	577	423	451/660/717	452/442/279	451	717	279	452
control	995	0.00022414	0.00083937	0.880112	15	260	-0.04845	0.78783	0.78742	0.996838	15057	159	-0.04845	control_725	673.47/544.63/743.18	359.01/399.55/895.22	673.47	399.55	-0.75177	67198	50114	1.2298	0.10938	0.89062	0.21876	1	FALSE	1000	577	423	515/558/748	432/421/848	515	748	421	848
control	995	0.00022414	0.00083937	0.880112	15	260	-0.04845	0.78783	0.78742	0.996838	15057	159	-0.04845	control_850	507.39/737.88/585.21	348.2/649.15/337.82	585.21	348.2	-0.74734	30010	24612	1.5114	0.065342	0.93466	0.13068	1	FALSE	1000	577	423	388/756/589	419/684/320	388	756	320	684
control	995	0.00022414	0.00083937	0.880112	15	260	-0.04845	0.78783	0.78742	0.996838	15057	159	-0.04845	control_705	585.85/601.24/628.93	376.46/394.8/358.93	601.24	376.46	-0.67401	411.77	14204	1.8861	0.029644	0.97036	0.059288	1	FALSE	1000	577	423	448/616/633	453/416/340	448	633	340	453
control	995	0.00022414	0.00083937	0.880112	15	260	-0.04845	0.78783	0.78742	0.996838	15057	159	-0.04845	control_387	1097.2/894.05/1269.8	986.44/689.96/697.8	1097.2	697.8	-0.65213	38605	34483	2.1506	0.015754	0.98425	0.031508	1	FALSE	1000	577	423	839/916/1278	1187/727/661	839	1278	661	1187
control	995	0.00022414	0.00083937	0.880112	15	260	-0.04845	0.78783	0.78742	0.996838	15057	159	-0.04845	control_239	778.08/871.6/1011.4	554.3/557.09/808.65	871.6	557.09	-0.64482	22898	22181	2.1117	0.017354	0.98265	0.034709	1	FALSE	1000	577	423	595/893/1018	667/587/766	595	1018	587	766
control	995	0.00022414	0.00083937	0.880112	15	260	-0.04845	0.78783	0.78742	0.996838	15057	159	-0.04845	control_309	325.62/702.74/714.37	424.66/455.54/878.33	702.74	455.54	-0.62431	80515	59228	1.0227	0.15323	0.84677	0.30646	1	FALSE	1000	577	423	249/720/719	511/480/832	249	720	480	832
control	995	0.00022414	0.00083937	0.880112	15	260	-0.04845	0.78783	0.78742	0.996838	15057	159	-0.04845	control_684	1422.8/449.95/927.99	1022.2/539.06/602.79	927.99	602.79	-0.62161	163320	116250	0.9645	0.1674	0.8326	0.33479	1	FALSE	1000	577	423	1088/461/934	1230/568/571	461	1088	568	1230
control	995	0.00022414	0.00083937	0.880112	15	260	-0.04845	0.78783	0.78742	0.996838	15057	159	-0.04845	control_654	1447.6/1581.2/1615.5	1440.2/1027.8/1025.1	1581.2	1027.8	-0.62093	47268	44211	2.6317	0.0042475	0.99575	0.0084949	1	FALSE	1000	577	423	1107/1620/1626	1733/1083/971	1107	1626	971	1733
control	995	0.00022414	0.00083937	0.880112	15	260	-0.04845	0.78783	0.78742	0.996838	15057	159	-0.04845	control_449	846.08/601.24/606.07	362.33/394.8/419.1	606.07	394.8	-0.61709	14818	14652	1.7454	0.040461	0.95954	0.080921	1	FALSE	1000	577	423	647/616/610	436/416/397	610	647	397	436
control	995	0.00022414	0.00083937	0.880112	15	260	-0.04845	0.78783	0.78742	0.996838	15057	159	-0.04845	control_446	11.769/0.97603/1.9871	4.1552/0.94904/0	1.9871	0.94904	-0.61599	26.973	41.799	1.3302	0.091721	0.90828	0.18344	1	FALSE	1000	577	423	2002-01-09	2000-01-05	1	9	0	5
control	995	0.00022414	0.00083937	0.880112	15	260	-0.04845	0.78783	0.78742	0.996838	15057	159	-0.04845	control_301	855.24/792.54/893.21	560.12/547.6/676.69	855.24	560.12	-0.60971	4779.8	20350	2.0688	0.019282	0.98072	0.038565	1	FALSE	1000	577	423	654/812/899	674/577/641	654	899	577	674
control	995	0.00022414	0.00083937	0.880112	15	260	-0.04845	0.78783	0.78742	0.996838	15057	159	-0.04845	control_203	1558.8/1651.4/1184.3	1023/1173/1026.1	1558.8	1026.1	-0.60274	42598	40915	2.6334	0.004227	0.99577	0.008454	1	FALSE	1000	577	423	1192/1692/1192	1231/1236/972	1192	1692	972	1236
control	995	0.00022414	0.00083937	0.880112	15	260	-0.04845	0.78783	0.78742	0.996838	15057	159	-0.04845	control_503	604.16/993.6/906.13	596.68/899.69/534.17	906.13	596.68	-0.60193	48640	39622	1.5546	0.060019	0.93998	0.12004	1	FALSE	1000	577	423	462/1018/912	718/948/506	462	1018	506	948
control	995	0.00022414	0.00083937	0.880112	15	260	-0.04845	0.78783	0.78742	0.996838	15057	159	-0.04845	control_750	1044.9/866.72/1088	1171.8/691.85/688.3	1044.9	691.85	-0.59406	65978	52307	1.5435	0.061356	0.93864	0.12271	1	FALSE	1000	577	423	799/888/1095	1410/729/652	799	1095	652	1410
control	995	0.00022414	0.00083937	0.880112	15	260	-0.04845	0.78783	0.78742	0.996838	15057	159	-0.04845	control_656	847.39/753.5/346.75	506.1/521.97/408.55	753.5	506.1	-0.57325	46007	36632	1.2928	0.098036	0.90196	0.19607	1	FALSE	1000	577	423	648/772/349	609/550/387	349	772	387	609
control	995	0.00022414	0.00083937	0.880112	15	260	-0.04845	0.78783	0.78742	0.996838	15057	159	-0.04845	control_286	1026.5/687.13/624.95	435.46/466.93/1034.6	687.13	466.93	-0.55639	110570	79138	0.80249	0.21114	0.78886	0.42227	1	FALSE	1000	577	423	785/704/629	524/492/980	629	785	492	980
control	995	0.00022414	0.00083937	0.880112	15	260	-0.04845	0.78783	0.78742	0.996838	15057	159	-0.04845	control_735	685.24/326.97/751.13	424.66/466.93/593.29	685.24	466.93	-0.55241	37613	30486	1.2505	0.10555	0.89445	0.21111	1	FALSE	1000	577	423	524/335/756	511/492/562	335	756	492	562
control	995	0.00022414	0.00083937	0.880112	15	260	-0.04845	0.78783	0.78742	0.996838	15057	159	-0.04845	control_122	1354.8/1386.9/914.08	925.77/1184.4/805.48	1354.8	925.77	-0.54884	69154	56949	1.7977	0.036111	0.96389	0.072222	1	FALSE	1000	577	423	1036/1421/920	1114/1248/763	920	1421	763	1248
control	995	0.00022414	0.00083937	0.880112	15	260	-0.04845	0.78783	0.78742	0.996838	15057	159	-0.04845	control_582	817.31/936.02/1075	609.98/1026.9/640.8	936.02	640.8	-0.54596	45854	38007	1.5143	0.064973	0.93503	0.12995	1	FALSE	1000	577	423	625/959/1082	734/1082/607	625	1082	607	1082
control	995	0.00022414	0.00083937	0.880112	15	260	-0.04845	0.78783	0.78742	0.996838	15057	159	-0.04845	control_960	592.39/978.96/916.06	627.43/864.58/599.63	916.06	627.43	-0.54527	41433	34898	1.5451	0.061166	0.93883	0.12233	1	FALSE	1000	577	423	453/1003/922	755/911/568	453	1003	568	911
control	995	0.00022414	0.00083937	0.880112	15	260	-0.04845	0.78783	0.78742	0.996838	15057	159	-0.04845	control_493	1171.7/982.87/1344.3	806.94/651.04/1034.6	1171.7	806.94	-0.53753	35391	32947	2.0096	0.022237	0.97776	0.044475	1	FALSE	1000	577	423	896/1007/1353	971/686/980	896	1353	686	980
control	995	0.00022414	0.00083937	0.880112	15	260	-0.04845	0.78783	0.78742	0.996838	15057	159	-0.04845	control_497	602.85/348.44/650.78	415.52/270.48/550.01	602.85	415.52	-0.53582	26536	22438	1.2507	0.10551	0.89449	0.21103	1	FALSE	1000	577	423	461/357/655	500/285/521	357	655	285	521
control	995	0.00022414	0.00083937	0.880112	15	260	-0.04845	0.78783	0.78742	0.996838	15057	159	-0.04845	control_251	839.55/699.82/844.53	579.23/462.18/657.69	839.55	579.23	-0.5347	9851.1	19969	1.8421	0.032728	0.96727	0.065456	1	FALSE	1000	577	423	642/717/850	697/487/623	642	850	487	697
control	995	0.00022414	0.00083937	0.880112	15	260	-0.04845	0.78783	0.78742	0.996838	15057	159	-0.04845	control_900	825.16/792.54/785.91	546.82/726.97/537.34	792.54	546.82	-0.5346	8412.7	18829	1.7907	0.036669	0.96333	0.073339	1	FALSE	1000	577	423	631/812/791	658/766/509	631	812	509	766
control	995	0.00022414	0.00083937	0.880112	15	260	-0.04845	0.78783	0.78742	0.996838	15057	159	-0.04845	control_102	979.47/1060/1235	708.87/733.61/1107.4	1060	733.61	-0.53034	44363	38019	1.6738	0.047087	0.95291	0.094173	1	FALSE	1000	577	423	749/1086/1243	853/773/1049	749	1243	773	1049
control	995	0.00022414	0.00083937	0.880112	15	260	-0.04845	0.78783	0.78742	0.996838	15057	159	-0.04845	control_261	706.16/551.46/710.4	701.39/491.6/483.5	706.16	491.6	-0.52161	17007	16917	1.6496	0.049513	0.95049	0.099025	1	FALSE	1000	577	423	540/565/715	844/518/458	540	715	458	844
control	995	0.00022414	0.00083937	0.880112	15	260	-0.04845	0.78783	0.78742	0.996838	15057	159	-0.04845	control_834	872.24/731.05/391.46	511.92/520.08/514.12	731.05	514.12	-0.50704	33823	28329	1.2889	0.098713	0.90129	0.19743	1	FALSE	1000	577	423	667/749/394	616/548/487	394	749	487	616
control	995	0.00022414	0.00083937	0.880112	15	260	-0.04845	0.78783	0.78742	0.996838	15057	159	-0.04845	control_927	332.16/657.85/540.5	293.36/642.5/380.04	540.5	380.04	-0.507	33394	26510	0.98702	0.16182	0.83818	0.32363	1	FALSE	1000	577	423	254/674/544	353/677/360	254	674	353	677
control	995	0.00022414	0.00083937	0.880112	15	260	-0.04845	0.78783	0.78742	0.996838	15057	159	-0.04845	control_508	609.39/421.65/500.76	403.88/352.1/272.37	500.76	352.1	-0.50693	6774.6	11786	1.3694	0.085444	0.91456	0.17089	1	FALSE	1000	577	423	466/432/504	486/371/258	432	504	258	486
control	995	0.00022414	0.00083937	0.880112	15	260	-0.04845	0.78783	0.78742	0.996838	15057	159	-0.04845	control_644	702.24/839.39/942.89	592.53/503.94/669.3	839.39	592.53	-0.50174	10816	19965	1.7471	0.04031	0.95969	0.080621	1	FALSE	1000	577	423	537/860/949	713/531/634	537	949	531	713
control	995	0.00022414	0.00083937	0.880112	15	260	-0.04845	0.78783	0.78742	0.996838	15057	159	-0.04845	control_569	510/847.2/855.46	586.71/598.85/675.63	847.2	598.85	-0.49981	29953	26687	1.5203	0.064223	0.93578	0.12845	1	FALSE	1000	577	423	390/868/861	706/631/640	390	868	631	706
control	995	0.00022414	0.00083937	0.880112	15	260	-0.04845	0.78783	0.78742	0.996838	15057	159	-0.04845	control_400	846.08/896/785.91	598.35/720.32/585.9	846.08	598.35	-0.49912	5286.6	20128	1.7462	0.040387	0.95961	0.080774	1	FALSE	1000	577	423	647/918/791	720/759/555	647	918	555	759
control	995	0.00022414	0.00083937	0.880112	15	260	-0.04845	0.78783	0.78742	0.996838	15057	159	-0.04845	control_360	1594.1/852.08/1414.8	1001.4/917.73/1238.3	1414.8	1001.4	-0.4982	102990	79997	1.4617	0.071905	0.92809	0.14381	1	FALSE	1000	577	423	1219/873/1424	1205/967/1173	873	1424	967	1205
control	995	0.00022414	0.00083937	0.880112	15	260	-0.04845	0.78783	0.78742	0.996838	15057	159	-0.04845	control_327	1282.9/1343/1001.5	908.32/1349.5/874.1	1282.9	908.32	-0.49762	69655	56696	1.573	0.057865	0.94214	0.11573	1	FALSE	1000	577	423	981/1376/1008	1093/1422/828	981	1376	828	1422
control	995	0.00022414	0.00083937	0.880112	15	260	-0.04845	0.78783	0.78742	0.996838	15057	159	-0.04845	control_499	676.08/752.52/817.7	409.7/533.36/730.53	752.52	533.36	-0.49583	16065	17859	1.6399	0.050508	0.94949	0.10102	1	FALSE	1000	577	423	517/771/823	493/562/692	517	823	493	692
control	995	0.00022414	0.00083937	0.880112	15	260	-0.04845	0.78783	0.78742	0.996838	15057	159	-0.04845	control_155	814.7/854.03/870.36	605.82/624.47/547.9	854.03	605.82	-0.4947	1379.2	20321	1.7412	0.040826	0.95917	0.081652	1	FALSE	1000	577	423	623/875/876	729/658/519	623	876	519	729
control	995	0.00022414	0.00083937	0.880112	15	260	-0.04845	0.78783	0.78742	0.996838	15057	159	-0.04845	control_272	513.93/649.06/700.46	439.62/582.71/461.33	649.06	461.33	-0.49165	9027.1	15357	1.5149	0.064902	0.9351	0.1298	1	FALSE	1000	577	423	393/665/705	529/614/437	393	705	437	614
control	995	0.00022414	0.00083937	0.880112	15	260	-0.04845	0.78783	0.78742	0.996838	15057	159	-0.04845	control_701	652.54/1097.1/1156.5	420.5/1081.9/784.37	1097.1	784.37	-0.48352	105510	79089	1.1121	0.13305	0.86695	0.2661	1	FALSE	1000	577	423	499/1124/1164	506/1140/743	499	1164	506	1140
control	995	0.00022414	0.00083937	0.880112	15	260	-0.04845	0.78783	0.78742	0.996838	15057	159	-0.04845	control_826	724.47/978.96/797.83	570.92/913.93/553.18	797.83	570.92	-0.48207	39040	32346	1.2617	0.10353	0.89647	0.20706	1	FALSE	1000	577	423	554/1003/803	687/963/524	554	1003	524	963
control	995	0.00022414	0.00083937	0.880112	15	260	-0.04845	0.78783	0.78742	0.996838	15057	159	-0.04845	control_244	1220.1/664.68/1078	1272.3/773.47/727.36	1078	773.47	-0.47843	110500	82258	1.0622	0.14408	0.85592	0.28816	1	FALSE	1000	577	423	933/681/1085	1531/815/689	681	1085	689	1531
control	995	0.00022414	0.00083937	0.880112	15	260	-0.04845	0.78783	0.78742	0.996838	15057	159	-0.04845	control_986	813.39/976.03/894.21	536.02/645.35/679.86	894.21	645.35	-0.4699	6592.8	21296	1.7053	0.044071	0.95593	0.088142	1	FALSE	1000	577	423	622/1000/900	645/680/644	622	1000	644	680
control	995	0.00022414	0.00083937	0.880112	15	260	-0.04845	0.78783	0.78742	0.996838	15057	159	-0.04845	control_655	669.54/615.88/735.24	647.38/479.27/483.5	669.54	483.5	-0.46883	8517.2	15852	1.4776	0.069752	0.93025	0.1395	1	FALSE	1000	577	423	512/631/740	779/505/458	512	740	458	779
control	995	0.00022414	0.00083937	0.880112	15	260	-0.04845	0.78783	0.78742	0.996838	15057	159	-0.04845	control_451	529.62/403.1/428.23	309.15/342.6/199.52	428.23	309.15	-0.46879	6012.1	10047	1.1881	0.1174	0.8826	0.2348	1	FALSE	1000	577	423	405/413/431	372/361/189	405	431	189	372
control	995	0.00022414	0.00083937	0.880112	15	260	-0.04845	0.78783	0.78742	0.996838	15057	159	-0.04845	control_344	1102.4/730.07/1182.3	796.96/969.92/650.3	1102.4	796.96	-0.46755	49110	41529	1.4988	0.066965	0.93303	0.13393	1	FALSE	1000	577	423	843/748/1190	959/1022/616	748	1190	616	1022
control	995	0.00022414	0.00083937	0.880112	15	260	-0.04845	0.78783	0.78742	0.996838	15057	159	-0.04845	control_951	873.55/1346/1048.2	683.94/1143.6/760.09	1048.2	760.09	-0.46316	68009	53688	1.2435	0.10684	0.89316	0.21369	1	FALSE	1000	577	423	668/1379/1055	823/1205/720	668	1379	720	1205
control	995	0.00022414	0.00083937	0.880112	15	260	-0.04845	0.78783	0.78742	0.996838	15057	159	-0.04845	control_178	635.54/1066.8/1263.8	846.82/775.37/621.8	1066.8	775.37	-0.45983	63372	50748	1.2937	0.097882	0.90212	0.19576	1	FALSE	1000	577	423	486/1093/1272	1019/817/589	486	1272	589	1019
control	995	0.00022414	0.00083937	0.880112	15	260	-0.04845	0.78783	0.78742	0.996838	15057	159	-0.04845	control_599	1353.5/610.02/1026.4	622.45/746.9/752.7	1026.4	746.9	-0.45802	73965	57481	1.1656	0.12188	0.87812	0.24376	1	FALSE	1000	577	423	1035/625/1033	749/787/713	625	1035	713	787
control	995	0.00022414	0.00083937	0.880112	15	260	-0.04845	0.78783	0.78742	0.996838	15057	159	-0.04845	control_29	925.85/1214.2/998.53	732.97/726.97/664.02	998.53	726.97	-0.45738	13947	23835	1.759	0.039289	0.96071	0.078577	1	FALSE	1000	577	423	708/1244/1005	882/766/629	708	1244	629	882
control	995	0.00022414	0.00083937	0.880112	15	260	-0.04845	0.78783	0.78742	0.996838	15057	159	-0.04845	control_830	426.31/722.27/544.47	397.23/444.15/333.59	544.47	397.23	-0.45389	12956	12916	1.2955	0.097566	0.90243	0.19513	1	FALSE	1000	577	423	326/740/548	478/468/316	326	740	316	478
control	995	0.00022414	0.00083937	0.880112	15	260	-0.04845	0.78783	0.78742	0.996838	15057	159	-0.04845	control_13	992.55/654.92/922.03	673.97/498.25/944.83	922.03	673.97	-0.45155	45141	37418	1.2824	0.099858	0.90014	0.19972	1	FALSE	1000	577	423	759/671/928	811/525/895	671	928	525	895
control	995	0.00022414	0.00083937	0.880112	15	260	-0.04845	0.78783	0.78742	0.996838	15057	159	-0.04845	control_860	819.93/944.8/292.11	574.25/963.28/599.63	819.93	599.63	-0.45079	106770	77677	0.79486	0.21335	0.78665	0.4267	1	FALSE	1000	577	423	627/968/294	691/1015/568	294	968	568	1015
control	995	0.00022414	0.00083937	0.880112	15	260	-0.04845	0.78783	0.78742	0.996838	15057	159	-0.04845	control_893	513.93/945.78/841.55	617.46/984.16/447.61	841.55	617.46	-0.44608	70379	53592	0.96845	0.16641	0.83359	0.33282	1	FALSE	1000	577	423	393/969/847	743/1037/424	393	969	424	1037
control	995	0.00022414	0.00083937	0.880112	15	260	-0.04845	0.78783	0.78742	0.996838	15057	159	-0.04845	control_466	319.08/489.97/555.4	329.92/359.69/744.25	489.97	359.69	-0.44488	45565	34219	0.71421	0.23755	0.76245	0.4751	1	FALSE	1000	577	423	244/502/559	397/379/705	244	559	379	705
control	995	0.00022414	0.00083937	0.880112	15	260	-0.04845	0.78783	0.78742	0.996838	15057	159	-0.04845	control_341	753.24/993.6/1045.2	732.14/1154/723.14	993.6	732.14	-0.44003	59629	47658	1.1977	0.11552	0.88448	0.23104	1	FALSE	1000	577	423	576/1018/1052	881/1216/685	576	1052	685	1216
control	995	0.00022414	0.00083937	0.880112	15	260	-0.04845	0.78783	0.78742	0.996838	15057	159	-0.04845	control_266	887.93/1113.7/981.64	723.83/610.24/900.49	981.64	723.83	-0.43902	17581	23423	1.6845	0.046042	0.95396	0.092083	1	FALSE	1000	577	423	679/1141/988	871/643/853	679	1141	643	871
control	995	0.00022414	0.00083937	0.880112	15	260	-0.04845	0.78783	0.78742	0.996838	15057	159	-0.04845	control_438	992.55/690.06/976.67	704.72/720.32/1124.3	976.67	720.32	-0.4387	61460	48741	1.1612	0.12279	0.87721	0.24558	1	FALSE	1000	577	423	759/707/983	848/759/1065	707	983	759	1065
control	995	0.00022414	0.00083937	0.880112	15	260	-0.04845	0.78783	0.78742	0.996838	15057	159	-0.04845	control_430	1010.9/1081.4/1075	768.71/1007.9/794.93	1075	794.93	-0.43502	12550	25699	1.7473	0.040294	0.95971	0.080587	1	FALSE	1000	577	423	773/1108/1082	925/1062/753	773	1108	753	1062
control	995	0.00022414	0.00083937	0.880112	15	260	-0.04845	0.78783	0.78742	0.996838	15057	159	-0.04845	control_662	1178.2/1128.3/899.17	1005.6/835.16/767.48	1128.3	835.16	-0.43357	22151	26999	1.784	0.037212	0.96279	0.074424	1	FALSE	1000	577	423	901/1156/905	1210/880/727	901	1156	727	1210
control	995	0.00022414	0.00083937	0.880112	15	260	-0.04845	0.78783	0.78742	0.996838	15057	159	-0.04845	control_990	1186.1/668.58/1029.3	762.06/782.96/669.3	1029.3	762.06	-0.43324	40938	35487	1.4188	0.07798	0.92202	0.15596	1	FALSE	1000	577	423	907/685/1036	917/825/634	685	1036	634	917
control	995	0.00022414	0.00083937	0.880112	15	260	-0.04845	0.78783	0.78742	0.996838	15057	159	-0.04845	control_763	1158.6/814.99/1337.3	1035.5/745/858.27	1158.6	858.27	-0.43248	48563	41622	1.4722	0.070479	0.92952	0.14096	1	FALSE	1000	577	423	886/835/1346	1246/785/813	835	1346	785	1246
control	995	0.00022414	0.00083937	0.880112	15	260	-0.04845	0.78783	0.78742	0.996838	15057	159	-0.04845	control_624	886.62/540.72/792.86	521.89/587.46/736.86	792.86	587.46	-0.43195	24747	22777	1.361	0.086753	0.91325	0.17351	1	FALSE	1000	577	423	678/554/798	628/619/698	554	798	619	698
control	995	0.00022414	0.00083937	0.880112	15	260	-0.04845	0.78783	0.78742	0.996838	15057	159	-0.04845	control_319	813.39/977.99/901.16	641.56/1091.4/670.36	901.16	670.36	-0.42631	47928	39107	1.1671	0.12158	0.87842	0.24316	1	FALSE	1000	577	423	622/1002/907	772/1150/635	622	1002	635	1150
control	995	0.00022414	0.00083937	0.880112	15	260	-0.04845	0.78783	0.78742	0.996838	15057	159	-0.04845	control_764	600.24/797.42/790.88	588.37/612.13/499.34	790.88	588.37	-0.42609	11220	18788	1.4774	0.06979	0.93021	0.13958	1	FALSE	1000	577	423	459/817/796	708/645/473	459	817	473	708
control	995	0.00022414	0.00083937	0.880112	15	260	-0.04845	0.78783	0.78742	0.996838	15057	159	-0.04845	control_162	1310.3/1224.9/848.5	911.65/1026.9/858.27	1224.9	911.65	-0.42574	41277	37305	1.622	0.052404	0.9476	0.10481	1	FALSE	1000	577	423	1002/1255/854	1097/1082/813	854	1255	813	1097
control	995	0.00022414	0.00083937	0.880112	15	260	-0.04845	0.78783	0.78742	0.996838	15057	159	-0.04845	control_743	982.09/917.47/581.23	685.6/872.17/453.94	917.47	685.6	-0.41976	51426	41572	1.1372	0.12772	0.87228	0.25544	1	FALSE	1000	577	423	751/940/585	825/919/430	585	940	430	919
control	995	0.00022414	0.00083937	0.880112	15	260	-0.04845	0.78783	0.78742	0.996838	15057	159	-0.04845	control_987	621.16/971.15/853.47	589.2/640.6/753.76	853.47	640.6	-0.41335	20816	20646	1.4814	0.069244	0.93076	0.13849	1	FALSE	1000	577	423	475/995/859	709/675/714	475	995	675	714
control	995	0.00022414	0.00083937	0.880112	15	260	-0.04845	0.78783	0.78742	0.996838	15057	159	-0.04845	control_758	1000.4/924.3/800.81	694.75/763.98/532.06	924.3	694.75	-0.41137	13075	22028	1.5467	0.060968	0.93903	0.12194	1	FALSE	1000	577	423	765/947/806	836/805/504	765	947	504	836
control	995	0.00022414	0.00083937	0.880112	15	260	-0.04845	0.78783	0.78742	0.996838	15057	159	-0.04845	control_572	625.08/763.26/846.52	546.82/653.89/574.29	763.26	574.29	-0.40977	8278.8	18119	1.4039	0.080181	0.91982	0.16036	1	FALSE	1000	577	423	478/782/852	658/689/544	478	852	544	689
control	995	0.00022414	0.00083937	0.880112	15	260	-0.04845	0.78783	0.78742	0.996838	15057	159	-0.04845	control_33	776.78/1119.5/1139.6	678.96/843.7/1331.2	1119.5	843.7	-0.40765	95670	72708	1.0229	0.15317	0.84683	0.30634	1	FALSE	1000	577	423	594/1147/1147	817/889/1261	594	1147	817	1261
control	995	0.00022414	0.00083937	0.880112	15	260	-0.04845	0.78783	0.78742	0.996838	15057	159	-0.04845	control_784	597.62/451.9/498.77	472.86/375.82/338.87	498.77	375.82	-0.40738	5687.4	11738	1.1348	0.12823	0.87177	0.25646	1	FALSE	1000	577	423	457/463/502	569/396/321	457	502	321	569
control	995	0.00022414	0.00083937	0.880112	15	260	-0.04845	0.78783	0.78742	0.996838	15057	159	-0.04845	control_661	550.54/612.95/834.59	312.47/462.18/786.48	612.95	462.18	-0.40653	45151	34929	0.80812	0.20951	0.79049	0.41902	1	FALSE	1000	577	423	421/628/840	376/487/745	421	840	376	745
control	995	0.00022414	0.00083937	0.880112	15	260	-0.04845	0.78783	0.78742	0.996838	15057	159	-0.04845	control_674	290.31/846.22/901.16	639.07/719.38/465.55	846.22	639.07	-0.40452	87153	64812	0.81493	0.20755	0.79245	0.41511	1	FALSE	1000	577	423	222/867/907	769/758/441	222	907	441	769
control	995	0.00022414	0.00083937	0.880112	15	260	-0.04845	0.78783	0.78742	0.996838	15057	159	-0.04845	control_838	659.08/522.18/681.58	810.26/499.2/413.83	659.08	499.2	-0.40015	30824	25749	0.99645	0.15952	0.84048	0.31903	1	FALSE	1000	577	423	504/535/686	975/526/392	504	686	392	975
control	995	0.00022414	0.00083937	0.880112	15	260	-0.04845	0.78783	0.78742	0.996838	15057	159	-0.04845	control_48	925.85/1459.2/1241	869.26/1417.9/941.67	1241	941.67	-0.3978	94731	73071	1.1072	0.1341	0.8659	0.26821	1	FALSE	1000	577	423	708/1495/1249	1046/1494/892	708	1495	892	1494
control	995	0.00022414	0.00083937	0.880112	15	260	-0.04845	0.78783	0.78742	0.996838	15057	159	-0.04845	control_782	736.24/598.31/697.48	763.72/473.57/529.95	697.48	529.95	-0.39564	17291	17036	1.2835	0.099655	0.90035	0.19931	1	FALSE	1000	577	423	563/613/702	919/499/502	563	702	499	919
control	995	0.00022414	0.00083937	0.880112	15	260	-0.04845	0.78783	0.78742	0.996838	15057	159	-0.04845	control_439	1183.5/1081.4/1008.5	821.89/971.82/793.87	1081.4	821.89	-0.39552	9749.7	25856	1.6142	0.053247	0.94675	0.10649	1	FALSE	1000	577	423	905/1108/1015	989/1024/752	905	1108	752	1024
control	995	0.00022414	0.00083937	0.880112	15	260	-0.04845	0.78783	0.78742	0.996838	15057	159	-0.04845	control_174	640.77/680.3/671.65	511.09/533.36/494.06	671.65	511.09	-0.39346	453.54	15903	1.2732	0.10147	0.89853	0.20294	1	FALSE	1000	577	423	490/697/676	615/562/468	490	697	468	615
control	995	0.00022414	0.00083937	0.880112	15	260	-0.04845	0.78783	0.78742	0.996838	15057	159	-0.04845	control_274	700.93/453.86/425.24	592.53/345.45/281.87	453.86	345.45	-0.39275	31738	24712	0.69427	0.24376	0.75624	0.48752	1	FALSE	1000	577	423	536/465/428	713/364/267	428	536	267	713
control	995	0.00022414	0.00083937	0.880112	15	260	-0.04845	0.78783	0.78742	0.996838	15057	159	-0.04845	control_688	761.08/688.1/761.07	618.29/579.87/488.78	761.07	579.87	-0.39172	3774.3	18066	1.3481	0.088808	0.91119	0.17762	1	FALSE	1000	577	423	582/705/766	744/611/463	582	766	463	744
control	995	0.00022414	0.00083937	0.880112	15	260	-0.04845	0.78783	0.78742	0.996838	15057	159	-0.04845	control_617	1035.7/1157.6/823.66	937.41/790.55/643.96	1035.7	790.55	-0.38924	25717	25391	1.5385	0.061969	0.93803	0.12394	1	FALSE	1000	577	423	792/1186/829	1128/833/610	792	1186	610	1128
control	995	0.00022414	0.00083937	0.880112	15	260	-0.04845	0.78783	0.78742	0.996838	15057	159	-0.04845	control_947	627.7/961.39/826.64	438.79/781.06/631.3	826.64	631.3	-0.38841	29307	26090	1.2094	0.11325	0.88675	0.22651	1	FALSE	1000	577	423	480/985/832	528/823/598	480	985	528	823
control	995	0.00022414	0.00083937	0.880112	15	260	-0.04845	0.78783	0.78742	0.996838	15057	159	-0.04845	control_600	708.78/935.04/928.98	709.7/855.09/508.84	928.98	709.7	-0.38795	27503	25716	1.3674	0.085751	0.91425	0.1715	1	FALSE	1000	577	423	542/958/935	854/901/482	542	958	482	901
control	995	0.00022414	0.00083937	0.880112	15	260	-0.04845	0.78783	0.78742	0.996838	15057	159	-0.04845	control_115	1388.8/1486.5/1059.1	1062.1/1044.9/1528.6	1388.8	1062.1	-0.38663	84047	67156	1.2608	0.1037	0.8963	0.2074	1	FALSE	1000	577	423	1062/1523/1066	1278/1101/1448	1062	1523	1101	1448
control	995	0.00022414	0.00083937	0.880112	15	260	-0.04845	0.78783	0.78742	0.996838	15057	159	-0.04845	control_220	970.32/805.23/912.09	570.09/697.55/827.65	912.09	697.55	-0.3864	11996	21731	1.4554	0.072783	0.92722	0.14557	1	FALSE	1000	577	423	742/825/918	686/735/784	742	918	686	784
control	995	0.00022414	0.00083937	0.880112	15	260	-0.04845	0.78783	0.78742	0.996838	15057	159	-0.04845	control_820	1513/1246.4/816.71	1593.9/953.79/854.04	1246.4	953.79	-0.38566	168860	122540	0.83642	0.20146	0.79854	0.40292	1	FALSE	1000	577	423	1157/1277/822	1918/1005/809	822	1277	809	1918
control	995	0.00022414	0.00083937	0.880112	15	260	-0.04845	0.78783	0.78742	0.996838	15057	159	-0.04845	control_123	601.54/793.52/482.87	245.16/686.16/460.28	601.54	460.28	-0.38543	37059	29443	0.82392	0.20499	0.79501	0.40998	1	FALSE	1000	577	423	460/813/486	295/723/436	460	813	295	723
control	995	0.00022414	0.00083937	0.880112	15	260	-0.04845	0.78783	0.78742	0.996838	15057	159	-0.04845	control_863	388.39/538.77/717.35	402.22/595.05/412.77	538.77	412.77	-0.38352	21961	18874	0.91729	0.1795	0.8205	0.35899	1	FALSE	1000	577	423	297/552/722	484/627/391	297	722	391	627
control	995	0.00022414	0.00083937	0.880112	15	260	-0.04845	0.78783	0.78742	0.996838	15057	159	-0.04845	control_952	631.62/772.04/1044.2	592.53/521.97/679.86	772.04	592.53	-0.38123	26603	23846	1.1625	0.12252	0.87748	0.24503	1	FALSE	1000	577	423	483/791/1051	713/550/644	483	1051	550	713
control	995	0.00022414	0.00083937	0.880112	15	260	-0.04845	0.78783	0.78742	0.996838	15057	159	-0.04845	control_364	681.31/806.2/811.74	556.79/618.78/1248.9	806.2	618.78	-0.38119	104120	75801	0.68483	0.24673	0.75327	0.49345	1	FALSE	1000	577	423	521/826/817	670/652/1183	521	826	652	1183
control	995	0.00022414	0.00083937	0.880112	15	260	-0.04845	0.78783	0.78742	0.996838	15057	159	-0.04845	control_85	1281.5/1181/1072.1	1029.7/907.29/591.18	1181	907.29	-0.38001	34219	32242	1.5244	0.063708	0.93629	0.12742	1	FALSE	1000	577	423	980/1210/1079	1239/956/560	980	1210	560	1239
control	995	0.00022414	0.00083937	0.880112	15	260	-0.04845	0.78783	0.78742	0.996838	15057	159	-0.04845	control_333	823.85/795.47/575.27	397.23/611.18/733.7	795.47	611.18	-0.37965	27519	24646	1.1739	0.12023	0.87977	0.24045	1	FALSE	1000	577	423	630/815/579	478/644/695	579	815	478	695
control	995	0.00022414	0.00083937	0.880112	15	260	-0.04845	0.78783	0.78742	0.996838	15057	159	-0.04845	control_472	793.78/991.65/1123.7	762.89/1137.9/647.13	991.65	762.89	-0.37792	52658	42994	1.1033	0.13496	0.86504	0.26992	1	FALSE	1000	577	423	607/1016/1131	918/1199/613	607	1131	613	1199
control	995	0.00022414	0.00083937	0.880112	15	260	-0.04845	0.78783	0.78742	0.996838	15057	159	-0.04845	control_918	649.93/723.24/746.17	545.16/607.39/556.34	723.24	556.34	-0.37791	2157.7	17150	1.2744	0.10126	0.89874	0.20251	1	FALSE	1000	577	423	497/741/751	656/640/527	497	751	527	656
control	995	0.00022414	0.00083937	0.880112	15	260	-0.04845	0.78783	0.78742	0.996838	15057	159	-0.04845	control_844	817.31/719.34/468.96	554.3/554.24/741.09	719.34	554.3	-0.3754	26794	23548	1.0755	0.14108	0.85892	0.28216	1	FALSE	1000	577	423	625/737/472	667/584/702	472	737	584	702
control	995	0.00022414	0.00083937	0.880112	15	260	-0.04845	0.78783	0.78742	0.996838	15057	159	-0.04845	control_467	763.7/894.05/606.07	888.38/535.26/590.12	763.7	590.12	-0.37143	33450	28343	1.031	0.15127	0.84873	0.30254	1	FALSE	1000	577	423	584/916/610	1069/564/559	584	916	559	1069
control	995	0.00022414	0.00083937	0.880112	15	260	-0.04845	0.78783	0.78742	0.996838	15057	159	-0.04845	control_405	521.77/542.68/643.83	239.34/539.06/420.16	542.68	420.16	-0.36837	14376	13848	1.0411	0.14891	0.85109	0.29783	1	FALSE	1000	577	423	399/556/648	288/568/398	399	648	288	568
control	995	0.00022414	0.00083937	0.880112	15	260	-0.04845	0.78783	0.78742	0.996838	15057	159	-0.04845	control_560	542.7/488.99/683.57	333.25/420.43/714.69	542.7	420.43	-0.36752	29231	23752	0.79394	0.21361	0.78639	0.42723	1	FALSE	1000	577	423	415/501/688	401/443/677	415	688	401	677
control	995	0.00022414	0.00083937	0.880112	15	260	-0.04845	0.78783	0.78742	0.996838	15057	159	-0.04845	control_121	1067.1/1043.4/579.25	810.26/1017.4/688.3	1043.4	810.26	-0.36441	68438	53935	1.0038	0.15773	0.84227	0.31547	1	FALSE	1000	577	423	816/1069/583	975/1072/652	583	1069	652	1072
control	995	0.00022414	0.00083937	0.880112	15	260	-0.04845	0.78783	0.78742	0.996838	15057	159	-0.04845	control_454	719.24/568.05/609.05	434.63/816.18/472.94	609.05	472.94	-0.36422	33275	26980	0.82893	0.20357	0.79643	0.40714	1	FALSE	1000	577	423	550/582/613	523/860/448	550	613	448	860
control	995	0.00022414	0.00083937	0.880112	15	260	-0.04845	0.78783	0.78742	0.996838	15057	159	-0.04845	control_74	589.77/554.39/655.75	437.12/672.87/458.16	589.77	458.16	-0.36359	13037	13927	1.1152	0.13238	0.86762	0.26477	1	FALSE	1000	577	423	451/568/660	526/709/434	451	660	434	709
control	995	0.00022414	0.00083937	0.880112	15	260	-0.04845	0.78783	0.78742	0.996838	15057	159	-0.04845	control_647	933.7/771.07/907.12	690.59/705.14/793.87	907.12	705.14	-0.36293	6825.6	21610	1.374	0.084722	0.91528	0.16944	1	FALSE	1000	577	423	714/790/913	831/743/752	714	913	743	831
control	995	0.00022414	0.00083937	0.880112	15	260	-0.04845	0.78783	0.78742	0.996838	15057	159	-0.04845	control_879	555.77/683.22/650.78	506.1/643.45/395.88	650.78	506.1	-0.36212	10273	15399	1.1659	0.12182	0.87818	0.24364	1	FALSE	1000	577	423	425/700/655	609/678/375	425	700	375	678
control	995	0.00022414	0.00083937	0.880112	15	260	-0.04845	0.78783	0.78742	0.996838	15057	159	-0.04845	control_780	799.01/754.47/816.71	621.61/482.11/901.55	799.01	621.61	-0.36167	25030	23015	1.1693	0.12114	0.87886	0.24228	1	FALSE	1000	577	423	611/773/822	748/508/854	611	822	508	854
control	995	0.00022414	0.00083937	0.880112	15	260	-0.04845	0.78783	0.78742	0.996838	15057	159	-0.04845	control_874	630.31/928.21/929.97	667.32/722.22/1054.6	928.21	722.22	-0.36156	50562	41083	1.0163	0.15475	0.84525	0.3095	1	FALSE	1000	577	423	482/951/936	803/761/999	482	951	761	999
control	995	0.00022414	0.00083937	0.880112	15	260	-0.04845	0.78783	0.78742	0.996838	15057	159	-0.04845	control_891	1360/854.03/882.28	1032.1/656.74/687.25	882.28	687.25	-0.35995	87227	65154	0.76481	0.22219	0.77781	0.44439	1	FALSE	1000	577	423	1040/875/888	1242/692/651	875	1040	651	1242
control	995	0.00022414	0.00083937	0.880112	15	260	-0.04845	0.78783	0.78742	0.996838	15057	159	-0.04845	control_736	1139/1019/1259.8	791.15/887.36/1195	1139	887.36	-0.35984	33231	31241	1.4238	0.077257	0.92274	0.15451	1	FALSE	1000	577	423	871/1044/1268	952/935/1132	871	1268	935	1132
control	995	0.00022414	0.00083937	0.880112	15	260	-0.04845	0.78783	0.78742	0.996838	15057	159	-0.04845	control_93	1680.4/1269.8/1004.5	1594.8/989.85/860.38	1269.8	989.85	-0.35902	155410	113760	0.8303	0.20318	0.79682	0.40637	1	FALSE	1000	577	423	1285/1301/1011	1919/1043/815	1011	1301	815	1919
control	995	0.00022414	0.00083937	0.880112	15	260	-0.04845	0.78783	0.78742	0.996838	15057	159	-0.04845	control_262	1180.9/992.63/829.62	1175.1/771.57/773.81	992.63	773.81	-0.35886	55756	45067	1.0307	0.15133	0.84867	0.30267	1	FALSE	1000	577	423	903/1017/835	1414/813/733	835	1017	733	1414
control	995	0.00022414	0.00083937	0.880112	15	260	-0.04845	0.78783	0.78742	0.996838	15057	159	-0.04845	control_199	452.47/902.83/823.66	642.39/687.11/601.74	823.66	642.39	-0.35811	36927	31146	1.0272	0.15217	0.84783	0.30435	1	FALSE	1000	577	423	346/925/829	773/724/570	346	925	570	773
control	995	0.00022414	0.00083937	0.880112	15	260	-0.04845	0.78783	0.78742	0.996838	15057	159	-0.04845	control_46	1158.6/1408.4/744.18	759.57/905.39/923.72	1158.6	905.39	-0.35546	63941	51874	1.1119	0.1331	0.8669	0.26619	1	FALSE	1000	577	423	886/1443/749	914/954/875	749	1443	875	954
control	995	0.00022414	0.00083937	0.880112	15	260	-0.04845	0.78783	0.78742	0.996838	15057	159	-0.04845	control_65	788.55/781.8/1015.4	746.27/616.88/484.56	788.55	616.88	-0.3537	21442	20539	1.1978	0.11549	0.88451	0.23098	1	FALSE	1000	577	423	603/801/1022	898/650/459	603	1022	459	898
control	995	0.00022414	0.00083937	0.880112	15	260	-0.04845	0.78783	0.78742	0.996838	15057	159	-0.04845	control_923	782.01/904.78/970.71	371.47/769.67/709.42	904.78	709.42	-0.3505	34314	30061	1.1268	0.12991	0.87009	0.25982	1	FALSE	1000	577	423	598/927/977	447/811/672	598	977	447	811
control	995	0.00022414	0.00083937	0.880112	15	260	-0.04845	0.78783	0.78742	0.996838	15057	159	-0.04845	control_627	830.39/871.6/999.52	538.51/1144.5/684.08	871.6	684.08	-0.34905	62821	48796	0.849	0.19794	0.80206	0.39588	1	FALSE	1000	577	423	635/893/1006	648/1206/648	635	1006	648	1206
control	995	0.00022414	0.00083937	0.880112	15	260	-0.04845	0.78783	0.78742	0.996838	15057	159	-0.04845	control_157	1379.6/1273.7/972.7	1207.5/1001.2/766.42	1273.7	1001.2	-0.34696	49878	43437	1.3074	0.095538	0.90446	0.19108	1	FALSE	1000	577	423	1055/1305/979	1453/1055/726	979	1305	726	1453
control	995	0.00022414	0.00083937	0.880112	15	260	-0.04845	0.78783	0.78742	0.996838	15057	159	-0.04845	control_100	925.85/826.7/664.69	801.12/650.1/596.46	826.7	650.1	-0.34624	15441	19657	1.2596	0.1039	0.8961	0.2078	1	FALSE	1000	577	423	708/847/669	964/685/565	669	847	565	964
control	995	0.00022414	0.00083937	0.880112	15	260	-0.04845	0.78783	0.78742	0.996838	15057	159	-0.04845	control_985	1237.1/1065.8/1165.4	1052.9/916.78/574.29	1165.4	916.78	-0.34591	37722	34450	1.3398	0.09016	0.90984	0.18032	1	FALSE	1000	577	423	946/1092/1173	1267/966/544	946	1173	544	1267
control	995	0.00022414	0.00083937	0.880112	15	260	-0.04845	0.78783	0.78742	0.996838	15057	159	-0.04845	control_127	903.62/1282.5/1100.9	753.75/1217.6/866.71	1100.9	866.71	-0.34466	51950	43410	1.1239	0.13054	0.86946	0.26107	1	FALSE	1000	577	423	691/1314/1108	907/1283/821	691	1314	821	1283
control	995	0.00022414	0.00083937	0.880112	15	260	-0.04845	0.78783	0.78742	0.996838	15057	159	-0.04845	control_562	887.93/770.09/682.58	634.91/606.44/595.4	770.09	606.44	-0.34416	5619.3	18285	1.2103	0.11309	0.88691	0.22618	1	FALSE	1000	577	423	679/789/687	764/639/564	679	789	564	764
control	995	0.00022414	0.00083937	0.880112	15	260	-0.04845	0.78783	0.78742	0.996838	15057	159	-0.04845	control_545	706.16/523.15/854.46	477.85/678.57/556.34	706.16	556.34	-0.34347	19146	18343	1.1062	0.13433	0.86567	0.26865	1	FALSE	1000	577	423	540/536/860	575/715/527	536	860	527	715
control	995	0.00022414	0.00083937	0.880112	15	260	-0.04845	0.78783	0.78742	0.996838	15057	159	-0.04845	control_171	859.16/1029.7/951.83	856.8/739.31/750.59	951.83	750.59	-0.34228	6515.4	22698	1.3358	0.090811	0.90919	0.18162	1	FALSE	1000	577	423	657/1055/958	1031/779/711	657	1055	711	1031
control	995	0.00022414	0.00083937	0.880112	15	260	-0.04845	0.78783	0.78742	0.996838	15057	159	-0.04845	control_739	272/624.66/439.15	346.54/703.24/245.97	439.15	346.54	-0.34082	49925	36720	0.50482	0.30684	0.69316	0.61368	1	FALSE	1000	577	423	208/640/442	417/741/233	208	640	233	741
control	995	0.00022414	0.00083937	0.880112	15	260	-0.04845	0.78783	0.78742	0.996838	15057	159	-0.04845	control_961	1241/1346.9/725.3	912.48/981.31/1055.7	1241	981.31	-0.33842	71861	57825	1.08	0.14008	0.85992	0.28016	1	FALSE	1000	577	423	949/1380/730	1098/1034/1000	730	1380	1000	1098
control	995	0.00022414	0.00083937	0.880112	15	260	-0.04845	0.78783	0.78742	0.996838	15057	159	-0.04845	control_88	1311.6/1233.7/1693	1042.9/914.88/1037.7	1311.6	1037.7	-0.33763	41665	38271	1.4001	0.080747	0.91925	0.16149	1	FALSE	1000	577	423	1003/1264/1704	1255/964/983	1003	1704	964	1255
control	995	0.00022414	0.00083937	0.880112	15	260	-0.04845	0.78783	0.78742	0.996838	15057	159	-0.04845	control_610	912.78/762.28/965.74	722.17/837.06/680.91	912.78	722.17	-0.33751	10089	21748	1.2925	0.098091	0.90191	0.19618	1	FALSE	1000	577	423	698/781/972	869/882/645	698	972	645	882
control	995	0.00022414	0.00083937	0.880112	15	260	-0.04845	0.78783	0.78742	0.996838	15057	159	-0.04845	control_82	806.85/906.74/563.35	639.07/1172.1/600.68	806.85	639.07	-0.33587	88709	65531	0.65732	0.25549	0.74451	0.51098	1	FALSE	1000	577	423	617/929/567	769/1235/569	567	929	569	1235
control	995	0.00022414	0.00083937	0.880112	15	260	-0.04845	0.78783	0.78742	0.996838	15057	159	-0.04845	control_871	1112.9/811.08/936.93	1162.6/613.08/742.14	936.93	742.14	-0.33584	60061	47486	0.89391	0.18569	0.81431	0.37137	1	FALSE	1000	577	423	851/831/943	1399/646/703	831	943	646	1399
control	995	0.00022414	0.00083937	0.880112	15	260	-0.04845	0.78783	0.78742	0.996838	15057	159	-0.04845	control_816	929.78/791.56/855.46	680.62/606.44/1017.7	855.46	680.62	-0.32942	32179	28238	1.0405	0.14906	0.85094	0.29813	1	FALSE	1000	577	423	711/811/861	819/639/964	711	861	639	964
control	995	0.00022414	0.00083937	0.880112	15	260	-0.04845	0.78783	0.78742	0.996838	15057	159	-0.04845	control_222	1137.7/735.93/1154.5	1105.3/727.92/908.94	1137.7	908.94	-0.32355	58255	47913	1.0451	0.14799	0.85201	0.29598	1	FALSE	1000	577	423	870/754/1162	1330/767/861	754	1162	767	1330
control	995	0.00022414	0.00083937	0.880112	15	260	-0.04845	0.78783	0.78742	0.996838	15057	159	-0.04845	control_305	1294.6/1255.2/1052.2	1085.3/908.24/1004	1255.2	1004	-0.32192	14637	30101	1.448	0.073803	0.9262	0.14761	1	FALSE	1000	577	423	990/1286/1059	1306/957/951	990	1286	951	1306
control	995	0.00022414	0.00083937	0.880112	15	260	-0.04845	0.78783	0.78742	0.996838	15057	159	-0.04845	control_787	918.01/928.21/729.28	685.6/734.56/999.73	918.01	734.56	-0.32123	27109	25364	1.1519	0.12469	0.87531	0.24938	1	FALSE	1000	577	423	702/951/734	825/774/947	702	951	774	947
control	995	0.00022414	0.00083937	0.880112	15	260	-0.04845	0.78783	0.78742	0.996838	15057	159	-0.04845	control_556	631.62/745.69/732.26	752.92/563.73/585.9	732.26	585.9	-0.3212	9673.4	17369	1.1105	0.13339	0.86661	0.26678	1	FALSE	1000	577	423	483/764/737	906/594/555	483	764	555	906
control	995	0.00022414	0.00083937	0.880112	15	260	-0.04845	0.78783	0.78742	0.996838	15057	159	-0.04845	control_233	1059.2/1168.3/1043.2	847.66/795.3/873.05	1059.2	847.66	-0.32114	3884.7	25314	1.3298	0.091785	0.90822	0.18357	1	FALSE	1000	577	423	810/1197/1050	1020/838/827	810	1197	827	1020
control	995	0.00022414	0.00083937	0.880112	15	260	-0.04845	0.78783	0.78742	0.996838	15057	159	-0.04845	control_909	783.31/983.84/1071.1	707.21/810.48/787.54	983.84	787.54	-0.32072	13699	23477	1.2812	0.10006	0.89994	0.20013	1	FALSE	1000	577	423	599/1008/1078	851/854/746	599	1078	746	854
control	995	0.00022414	0.00083937	0.880112	15	260	-0.04845	0.78783	0.78742	0.996838	15057	159	-0.04845	control_980	1033.1/941.87/910.1	1097.8/754.49/503.56	941.87	754.49	-0.31965	47539	39178	0.9467	0.1719	0.8281	0.34379	1	FALSE	1000	577	423	790/965/916	1321/795/477	790	965	477	1321
control	995	0.00022414	0.00083937	0.880112	15	260	-0.04845	0.78783	0.78742	0.996838	15057	159	-0.04845	control_761	1414.9/1197.6/1144.6	1116.9/862.68/959.61	1197.6	959.61	-0.31932	21046	28692	1.4049	0.080018	0.91998	0.16004	1	FALSE	1000	577	423	1082/1227/1152	1344/909/909	1082	1227	909	1344
control	995	0.00022414	0.00083937	0.880112	15	260	-0.04845	0.78783	0.78742	0.996838	15057	159	-0.04845	control_880	635.54/677.37/584.21	373.97/679.52/510.95	635.54	510.95	-0.31426	12891	15031	1.0163	0.15475	0.84525	0.30951	1	FALSE	1000	577	423	486/694/588	450/716/484	486	694	450	716
control	995	0.00022414	0.00083937	0.880112	15	260	-0.04845	0.78783	0.78742	0.996838	15057	159	-0.04845	control_469	1204.4/1356.7/844.53	1171.8/969.92/680.91	1204.4	969.92	-0.31208	69240	55780	0.99278	0.16041	0.83959	0.32082	1	FALSE	1000	577	423	921/1390/850	1410/1022/645	850	1390	645	1410
control	995	0.00022414	0.00083937	0.880112	15	260	-0.04845	0.78783	0.78742	0.996838	15057	159	-0.04845	control_709	1060.5/836.46/1048.2	896.69/844.65/712.58	1048.2	844.65	-0.31117	16285	25045	1.2863	0.099176	0.90082	0.19835	1	FALSE	1000	577	423	811/857/1055	1079/890/675	811	1055	675	1079
control	995	0.00022414	0.00083937	0.880112	15	260	-0.04845	0.78783	0.78742	0.996838	15057	159	-0.04845	control_737	953.32/954.56/686.55	916.63/768.73/673.52	953.32	768.73	-0.31012	25526	24595	1.177	0.11959	0.88041	0.23919	1	FALSE	1000	577	423	729/978/691	1103/810/638	691	978	638	1103
control	995	0.00022414	0.00083937	0.880112	15	260	-0.04845	0.78783	0.78742	0.996838	15057	159	-0.04845	control_253	1319.5/955.54/1091.9	996.41/880.71/877.27	1091.9	880.71	-0.30981	20944	26111	1.3071	0.095592	0.90441	0.19118	1	FALSE	1000	577	423	1009/979/1099	1199/928/831	979	1099	831	1199
control	995	0.00022414	0.00083937	0.880112	15	260	-0.04845	0.78783	0.78742	0.996838	15057	159	-0.04845	control_30	681.31/1253.2/994.56	785.33/937.66/802.32	994.56	802.32	-0.30953	45909	38519	0.97951	0.16366	0.83634	0.32733	1	FALSE	1000	577	423	521/1284/1001	945/988/760	521	1284	760	988
control	995	0.00022414	0.00083937	0.880112	15	260	-0.04845	0.78783	0.78742	0.996838	15057	159	-0.04845	control_958	31.385/50.754/55.64	87.259/40.809/1.0557	50.754	40.809	-0.30785	1034.2	1140.2	0.41144	0.34038	0.65962	0.68075	1	FALSE	1000	577	423	24/52/56	105/43/1	24	56	1	105
control	995	0.00022414	0.00083937	0.880112	15	260	-0.04845	0.78783	0.78742	0.996838	15057	159	-0.04845	control_668	915.39/864.77/506.72	845.16/698.5/536.29	864.77	698.5	-0.30766	44646	36625	0.86882	0.19247	0.80753	0.38494	1	FALSE	1000	577	423	700/886/510	1017/736/508	510	886	508	1017
control	995	0.00022414	0.00083937	0.880112	15	260	-0.04845	0.78783	0.78742	0.996838	15057	159	-0.04845	control_682	10.462/68.322/61.601	2.4931/63.586/49.617	61.601	49.617	-0.30656	1269	1389.3	0.40834	0.34151	0.65849	0.68303	1	FALSE	1000	577	423	8/70/62	3/67/47	8	70	3	67
control	995	0.00022414	0.00083937	0.880112	15	260	-0.04845	0.78783	0.78742	0.996838	15057	159	-0.04845	control_700	805.55/748.62/892.22	653.19/828.52/585.9	805.55	653.19	-0.30204	11505	19144	1.1011	0.13542	0.86458	0.27085	1	FALSE	1000	577	423	616/767/898	786/873/555	616	898	555	873
control	995	0.00022414	0.00083937	0.880112	15	260	-0.04845	0.78783	0.78742	0.996838	15057	159	-0.04845	control_184	1778.5/2035/1160.5	1443.5/1463.4/1182.4	1778.5	1443.5	-0.30087	129080	100370	1.0573	0.14519	0.85481	0.29038	1	FALSE	1000	577	423	1360/2085/1168	1737/1542/1120	1168	2085	1120	1737
control	995	0.00022414	0.00083937	0.880112	15	260	-0.04845	0.78783	0.78742	0.996838	15057	159	-0.04845	control_862	931.08/1124.4/1077	692.25/1087.6/874.1	1077	874.1	-0.30086	25549	25748	1.2646	0.10301	0.89699	0.20601	1	FALSE	1000	577	423	712/1152/1084	833/1146/828	712	1152	828	1146
control	995	0.00022414	0.00083937	0.880112	15	260	-0.04845	0.78783	0.78742	0.996838	15057	159	-0.04845	control_791	1064.5/965.3/1188.3	864.28/983.21/749.53	1064.5	864.28	-0.30026	13120	25442	1.2551	0.10472	0.89528	0.20944	1	FALSE	1000	577	423	814/989/1196	1040/1036/710	814	1196	710	1040
control	995	0.00022414	0.00083937	0.880112	15	260	-0.04845	0.78783	0.78742	0.996838	15057	159	-0.04845	control_766	286.39/473.38/319.93	258.45/405.24/259.7	319.93	259.7	-0.29987	11464	10130	0.60004	0.27424	0.72576	0.54848	1	FALSE	1000	577	423	219/485/322	311/427/246	219	485	246	427
control	995	0.00022414	0.00083937	0.880112	15	260	-0.04845	0.78783	0.78742	0.996838	15057	159	-0.04845	control_492	829.08/714.46/859.43	497.79/684.26/673.52	829.08	673.52	-0.29939	11264	19715	1.1079	0.13395	0.86605	0.26791	1	FALSE	1000	577	423	634/732/865	599/721/638	634	865	599	721
control	995	0.00022414	0.00083937	0.880112	15	260	-0.04845	0.78783	0.78742	0.996838	15057	159	-0.04845	control_394	987.32/847.2/1109.8	802.78/766.83/1081	987.32	802.78	-0.29817	28336	26745	1.1284	0.12958	0.87042	0.25915	1	FALSE	1000	577	423	755/868/1117	966/808/1024	755	1117	808	1024
control	995	0.00022414	0.00083937	0.880112	15	260	-0.04845	0.78783	0.78742	0.996838	15057	159	-0.04845	control_685	795.08/744.71/715.37	605.82/522.92/988.12	744.71	605.82	-0.29734	39104	31960	0.77695	0.2186	0.7814	0.43719	1	FALSE	1000	577	423	608/763/720	729/551/936	608	763	551	936
control	995	0.00022414	0.00083937	0.880112	15	260	-0.04845	0.78783	0.78742	0.996838	15057	159	-0.04845	control_180	631.62/569.03/641.84	665.66/478.32/514.12	631.62	514.12	-0.29644	7067.3	14936	0.96146	0.16816	0.83184	0.33632	1	FALSE	1000	577	423	483/583/646	801/504/487	483	646	487	801
control	995	0.00022414	0.00083937	0.880112	15	260	-0.04845	0.78783	0.78742	0.996838	15057	159	-0.04845	control_482	349.16/631.49/590.18	361.5/481.17/668.25	590.18	481.17	-0.29406	27279	22832	0.72156	0.23528	0.76472	0.47057	1	FALSE	1000	577	423	267/647/594	435/507/633	267	647	435	633
control	995	0.00022414	0.00083937	0.880112	15	260	-0.04845	0.78783	0.78742	0.996838	15057	159	-0.04845	control_911	831.7/713.48/597.13	289.2/581.76/647.13	713.48	581.76	-0.29398	29345	25201	0.82973	0.20335	0.79665	0.40669	1	FALSE	1000	577	423	636/731/601	348/613/613	601	731	348	613
control	995	0.00022414	0.00083937	0.880112	15	260	-0.04845	0.78783	0.78742	0.996838	15057	159	-0.04845	control_52	642.08/825.72/943.88	496.13/673.82/723.14	825.72	673.82	-0.2929	20423	20160	1.0698	0.14234	0.85766	0.28469	1	FALSE	1000	577	423	491/846/950	597/710/685	491	950	597	710
control	995	0.00022414	0.00083937	0.880112	15	260	-0.04845	0.78783	0.78742	0.996838	15057	159	-0.04845	control_822	1752.3/1240.5/1017.4	1013/1430.2/897.33	1240.5	1013	-0.29203	124780	93103	0.74567	0.22793	0.77207	0.45586	1	FALSE	1000	577	423	1340/1271/1024	1219/1507/850	1024	1340	850	1507
control	995	0.00022414	0.00083937	0.880112	15	260	-0.04845	0.78783	0.78742	0.996838	15057	159	-0.04845	control_293	918.01/637.35/922.03	1065.4/749.74/662.97	918.01	749.74	-0.29175	46486	38283	0.85998	0.1949	0.8051	0.3898	1	FALSE	1000	577	423	702/653/928	1282/790/628	653	928	628	1282
control	995	0.00022414	0.00083937	0.880112	15	260	-0.04845	0.78783	0.78742	0.996838	15057	159	-0.04845	control_998	867.01/724.22/839.56	700.56/686.16/520.45	839.56	686.16	-0.29071	10431	19969	1.0855	0.13884	0.86116	0.27768	1	FALSE	1000	577	423	663/742/845	843/723/493	663	845	493	843
control	995	0.00022414	0.00083937	0.880112	15	260	-0.04845	0.78783	0.78742	0.996838	15057	159	-0.04845	control_15	826.47/920.4/760.08	669.81/882.61/675.63	826.47	675.63	-0.29033	14026	19652	1.076	0.14097	0.85903	0.28194	1	FALSE	1000	577	423	632/943/765	806/930/640	632	943	640	930
control	995	0.00022414	0.00083937	0.880112	15	260	-0.04845	0.78783	0.78742	0.996838	15057	159	-0.04845	control_298	468.16/650.04/688.54	532.69/390.06/716.81	650.04	532.69	-0.28673	22201	19928	0.83126	0.20291	0.79709	0.40583	1	FALSE	1000	577	423	358/666/693	641/411/679	358	693	411	679
control	995	0.00022414	0.00083937	0.880112	15	260	-0.04845	0.78783	0.78742	0.996838	15057	159	-0.04845	control_920	1188.7/1537.3/1380.1	1131.9/1175.9/597.51	1380.1	1131.9	-0.28579	87200	69186	0.94356	0.1727	0.8273	0.34539	1	FALSE	1000	577	423	909/1575/1389	1362/1239/566	909	1575	566	1362
control	995	0.00022414	0.00083937	0.880112	15	260	-0.04845	0.78783	0.78742	0.996838	15057	159	-0.04845	control_746	2259.7/1692.4/2173.9	1688.7/1784.2/1844.3	2173.9	1784.2	-0.28487	62978	59559	1.5969	0.055147	0.94485	0.11029	1	FALSE	1000	577	423	1728/1734/2188	2032/1880/1747	1728	2188	1747	2032
control	995	0.00022414	0.00083937	0.880112	15	260	-0.04845	0.78783	0.78742	0.996838	15057	159	-0.04845	control_238	1497.3/1459.2/1305.5	1198.4/1240.4/1183.4	1459.2	1198.4	-0.28388	6762.1	35100	1.3921	0.08194	0.91806	0.16388	1	FALSE	1000	577	423	1145/1495/1314	1442/1307/1121	1145	1495	1121	1442
control	995	0.00022414	0.00083937	0.880112	15	260	-0.04845	0.78783	0.78742	0.996838	15057	159	-0.04845	control_354	1038.3/714.46/773.99	635.74/492.55/740.03	773.99	635.74	-0.28346	26198	23592	0.90004	0.18405	0.81595	0.3681	1	FALSE	1000	577	423	794/732/779	765/519/701	732	794	519	765
control	995	0.00022414	0.00083937	0.880112	15	260	-0.04845	0.78783	0.78742	0.996838	15057	159	-0.04845	control_982	1076.2/897.95/912.09	749.59/705.14/1105.3	912.09	749.59	-0.28273	38911	33185	0.89202	0.18619	0.81381	0.37238	1	FALSE	1000	577	423	823/920/918	902/743/1047	823	920	743	1047
control	995	0.00022414	0.00083937	0.880112	15	260	-0.04845	0.78783	0.78742	0.996838	15057	159	-0.04845	control_290	918.01/1023.9/793.86	631.59/756.39/994.45	918.01	756.39	-0.27904	24717	23769	1.0483	0.14725	0.85275	0.2945	1	FALSE	1000	577	423	702/1049/799	760/797/942	702	1049	760	942
control	995	0.00022414	0.00083937	0.880112	15	260	-0.04845	0.78783	0.78742	0.996838	15057	159	-0.04845	control_425	1193.9/1352.8/1290.6	1065.4/1352.4/885.71	1290.6	1065.4	-0.27647	31966	31634	1.2665	0.10267	0.89733	0.20535	1	FALSE	1000	577	423	913/1386/1299	1282/1425/839	913	1386	839	1425
control	995	0.00022414	0.00083937	0.880112	15	260	-0.04845	0.78783	0.78742	0.996838	15057	159	-0.04845	control_414	490.39/596.36/753.12	268.42/492.55/752.7	596.36	492.55	-0.27539	38428	30314	0.59686	0.2753	0.7247	0.5506	1	FALSE	1000	577	423	375/611/758	323/519/713	375	758	323	713
control	995	0.00022414	0.00083937	0.880112	15	260	-0.04845	0.78783	0.78742	0.996838	15057	159	-0.04845	control_999	601.54/431.41/790.88	440.45/497.3/1024	601.54	497.3	-0.27405	86362	62312	0.43222	0.33279	0.66721	0.66558	1	FALSE	1000	577	423	460/442/796	530/524/970	442	796	524	970
control	995	0.00022414	0.00083937	0.880112	15	260	-0.04845	0.78783	0.78742	0.996838	15057	159	-0.04845	control_848	1634.6/1227.9/1705.9	1353.8/1190.1/1713.4	1634.6	1353.8	-0.27181	81664	67580	1.0804	0.13997	0.86003	0.27995	1	FALSE	1000	577	423	1250/1258/1717	1629/1254/1623	1250	1717	1254	1629
control	995	0.00022414	0.00083937	0.880112	15	260	-0.04845	0.78783	0.78742	0.996838	15057	159	-0.04845	control_973	570.16/653.94/963.76	343.22/541.9/932.16	653.94	541.9	-0.27067	73696	54289	0.48569	0.31359	0.68641	0.62718	1	FALSE	1000	577	423	436/670/970	413/571/883	436	970	413	883
control	995	0.00022414	0.00083937	0.880112	15	260	-0.04845	0.78783	0.78742	0.996838	15057	159	-0.04845	control_24	657.77/1115.6/1278.7	822.72/985.11/924.78	1115.6	924.78	-0.27039	62567	50608	0.84829	0.19814	0.80186	0.39628	1	FALSE	1000	577	423	503/1143/1287	990/1038/876	503	1287	876	1038
control	995	0.00022414	0.00083937	0.880112	15	260	-0.04845	0.78783	0.78742	0.996838	15057	159	-0.04845	control_955	1405.8/1152.7/1596.7	2120/982.26/1165.5	1405.8	1165.5	-0.27025	261280	185450	0.55918	0.28802	0.71198	0.57604	1	FALSE	1000	577	423	1075/1181/1607	2551/1035/1104	1075	1607	1035	2551
control	995	0.00022414	0.00083937	0.880112	15	260	-0.04845	0.78783	0.78742	0.996838	15057	159	-0.04845	control_66	1387.5/1094.1/1261.8	1422.7/1046.8/1014.5	1261.8	1046.8	-0.2693	46570	41134	1.0602	0.14452	0.85548	0.28905	1	FALSE	1000	577	423	1061/1121/1270	1712/1103/961	1061	1270	961	1712
control	995	0.00022414	0.00083937	0.880112	15	260	-0.04845	0.78783	0.78742	0.996838	15057	159	-0.04845	control_322	856.55/969.2/1107.8	920.79/603.59/804.43	969.2	804.43	-0.26853	21445	23120	1.0837	0.13926	0.86074	0.27852	1	FALSE	1000	577	423	655/993/1115	1108/636/762	655	1115	636	1108
control	995	0.00022414	0.00083937	0.880112	15	260	-0.04845	0.78783	0.78742	0.996838	15057	159	-0.04845	control_977	1399.2/1110.7/1350.3	1121.1/976.57/1913.9	1350.3	1121.1	-0.26814	177330	129030	0.63823	0.26166	0.73834	0.52333	1	FALSE	1000	577	423	1070/1138/1359	1349/1029/1813	1070	1359	1029	1813
control	995	0.00022414	0.00083937	0.880112	15	260	-0.04845	0.78783	0.78742	0.996838	15057	159	-0.04845	control_706	520.47/692.98/615.02	511.09/633.96/382.16	615.02	511.09	-0.26658	11685	14536	0.86201	0.19434	0.80566	0.38868	1	FALSE	1000	577	423	398/710/619	615/668/362	398	710	362	668
control	995	0.00022414	0.00083937	0.880112	15	260	-0.04845	0.78783	0.78742	0.996838	15057	159	-0.04845	control_240	759.78/831.58/1112.8	880.9/602.64/691.47	831.58	691.47	-0.26584	32002	27926	0.83843	0.2009	0.7991	0.40179	1	FALSE	1000	577	423	581/852/1120	1060/635/655	581	1120	635	1060
control	995	0.00022414	0.00083937	0.880112	15	260	-0.04845	0.78783	0.78742	0.996838	15057	159	-0.04845	control_722	729.7/495.83/659.73	457.07/548.55/648.19	659.73	548.55	-0.26581	12514	15615	0.88971	0.18681	0.81319	0.37362	1	FALSE	1000	577	423	558/508/664	550/578/614	508	664	550	614
control	995	0.00022414	0.00083937	0.880112	15	260	-0.04845	0.78783	0.78742	0.996838	15057	159	-0.04845	control_230	1424.1/1391.8/1429.7	1554/1099/1184.5	1424.1	1184.5	-0.26559	36239	35573	1.2705	0.10196	0.89804	0.20392	1	FALSE	1000	577	423	1089/1426/1439	1870/1158/1122	1089	1439	1122	1870
control	995	0.00022414	0.00083937	0.880112	15	260	-0.04845	0.78783	0.78742	0.996838	15057	159	-0.04845	control_287	410.62/895.02/676.62	357.35/830.41/563.73	676.62	563.73	-0.2629	58043	44036	0.53922	0.29487	0.70513	0.58973	1	FALSE	1000	577	423	314/917/681	430/875/534	314	917	430	875
control	995	0.00022414	0.00083937	0.880112	15	260	-0.04845	0.78783	0.78742	0.996838	15057	159	-0.04845	control_895	643.39/671.51/751.13	298.34/803.84/559.51	671.51	559.51	-0.26282	33759	27806	0.67173	0.25088	0.74912	0.50175	1	FALSE	1000	577	423	492/688/756	359/847/530	492	756	359	847
control	995	0.00022414	0.00083937	0.880112	15	260	-0.04845	0.78783	0.78742	0.996838	15057	159	-0.04845	control_577	872.24/1099/831.61	727.16/802.89/662.97	872.24	727.16	-0.26213	15734	20763	1.0069	0.157	0.843	0.314	1	FALSE	1000	577	423	667/1126/837	875/846/628	667	1126	628	875
control	995	0.00022414	0.00083937	0.880112	15	260	-0.04845	0.78783	0.78742	0.996838	15057	159	-0.04845	control_45	1152.1/865.74/780.94	720.51/722.22/862.49	865.74	722.22	-0.26116	27216	25012	0.90748	0.18208	0.81792	0.36415	1	FALSE	1000	577	423	881/887/786	867/761/817	786	887	761	867
control	995	0.00022414	0.00083937	0.880112	15	260	-0.04845	0.78783	0.78742	0.996838	15057	159	-0.04845	control_429	536.16/755.45/723.31	646.55/539.06/603.85	723.31	603.85	-0.26004	10520	17152	0.91218	0.18084	0.81916	0.36167	1	FALSE	1000	577	423	410/774/728	778/568/572	410	774	568	778
control	995	0.00022414	0.00083937	0.880112	15	260	-0.04845	0.78783	0.78742	0.996838	15057	159	-0.04845	control_908	557.08/775.95/825.65	648.21/711.78/526.78	775.95	648.21	-0.25914	17290	18427	0.94103	0.17334	0.82666	0.34669	1	FALSE	1000	577	423	426/795/831	780/750/499	426	831	499	780
control	995	0.00022414	0.00083937	0.880112	15	260	-0.04845	0.78783	0.78742	0.996838	15057	159	-0.04845	control_806	918.01/951.63/928.98	618.29/776.32/899.44	928.98	776.32	-0.2587	10191	22142	1.026	0.15246	0.84754	0.30491	1	FALSE	1000	577	423	702/975/935	744/818/852	702	975	744	852
control	995	0.00022414	0.00083937	0.880112	15	260	-0.04845	0.78783	0.78742	0.996838	15057	159	-0.04845	control_964	1193.9/1240.5/1103.8	1156/998.39/946.94	1193.9	998.39	-0.2578	9441.2	28603	1.1562	0.1238	0.8762	0.2476	1	FALSE	1000	577	423	913/1271/1111	1391/1052/897	913	1271	897	1391
control	995	0.00022414	0.00083937	0.880112	15	260	-0.04845	0.78783	0.78742	0.996838	15057	159	-0.04845	control_310	833.01/590.5/750.14	839.35/627.32/599.63	750.14	627.32	-0.25759	19519	18946	0.89231	0.18611	0.81389	0.37223	1	FALSE	1000	577	423	637/605/755	1010/661/568	605	755	568	1010
control	995	0.00022414	0.00083937	0.880112	15	260	-0.04845	0.78783	0.78742	0.996838	15057	159	-0.04845	control_193	1481.6/912.59/1256.9	1964.6/844.65/1051.5	1256.9	1051.5	-0.25721	261400	184310	0.48173	0.315	0.685	0.63	1	FALSE	1000	577	423	1133/935/1265	2364/890/996	935	1265	890	2364
control	995	0.00022414	0.00083937	0.880112	15	260	-0.04845	0.78783	0.78742	0.996838	15057	159	-0.04845	control_376	842.16/878.43/1100.9	681.45/735.51/1004	878.43	735.51	-0.25587	31444	27934	0.85513	0.19624	0.80376	0.39248	1	FALSE	1000	577	423	644/900/1108	820/775/951	644	1108	775	951
control	995	0.00022414	0.00083937	0.880112	15	260	-0.04845	0.78783	0.78742	0.996838	15057	159	-0.04845	control_877	690.47/667.61/411.33	815.25/558.99/345.21	667.61	558.99	-0.25577	44392	34863	0.58211	0.28025	0.71975	0.56049	1	FALSE	1000	577	423	528/684/414	981/589/327	414	684	327	981
control	995	0.00022414	0.00083937	0.880112	15	260	-0.04845	0.78783	0.78742	0.996838	15057	159	-0.04845	control_277	792.47/1084.4/1045.2	787.82/875.97/986	1045.2	875.97	-0.2546	21324	24972	1.0711	0.14207	0.85793	0.28413	1	FALSE	1000	577	423	606/1111/1052	948/923/934	606	1111	923	948
control	995	0.00022414	0.00083937	0.880112	15	260	-0.04845	0.78783	0.78742	0.996838	15057	159	-0.04845	control_409	1059.2/1071.7/1029.3	888.38/954.74/870.94	1059.2	888.38	-0.25352	1439.4	25314	1.0739	0.14143	0.85857	0.28286	1	FALSE	1000	577	423	810/1098/1036	1069/1006/825	810	1098	825	1069
control	995	0.00022414	0.00083937	0.880112	15	260	-0.04845	0.78783	0.78742	0.996838	15057	159	-0.04845	control_456	525.7/741.79/622.96	522.72/501.1/627.07	622.96	522.72	-0.25266	8734.2	14728	0.82601	0.2044	0.7956	0.4088	1	FALSE	1000	577	423	402/760/627	629/528/594	402	760	528	629
control	995	0.00022414	0.00083937	0.880112	15	260	-0.04845	0.78783	0.78742	0.996838	15057	159	-0.04845	control_419	485.16/814.01/739.21	420.5/620.67/904.72	739.21	620.67	-0.25178	47722	37660	0.61097	0.27061	0.72939	0.54122	1	FALSE	1000	577	423	371/834/744	506/654/857	371	834	506	857
control	995	0.00022414	0.00083937	0.880112	15	260	-0.04845	0.78783	0.78742	0.996838	15057	159	-0.04845	control_823	812.08/642.23/930.97	562.61/770.62/681.97	812.08	681.97	-0.25158	16272	19303	0.93652	0.1745	0.8255	0.349	1	FALSE	1000	577	423	621/658/937	677/812/646	621	937	646	812
control	995	0.00022414	0.00083937	0.880112	15	260	-0.04845	0.78783	0.78742	0.996838	15057	159	-0.04845	control_720	717.93/909.66/799.82	672.31/894/502.5	799.82	672.31	-0.25021	24188	22461	0.85082	0.19744	0.80256	0.39487	1	FALSE	1000	577	423	549/932/805	809/942/476	549	932	476	942
control	995	0.00022414	0.00083937	0.880112	15	260	-0.04845	0.78783	0.78742	0.996838	15057	159	-0.04845	control_523	581.93/364.06/371.59	312.47/161.34/390.6	371.59	312.47	-0.24927	18311	15105	0.48347	0.31438	0.68562	0.62876	1	FALSE	1000	577	423	445/373/374	376/170/370	373	445	170	376
control	995	0.00022414	0.00083937	0.880112	15	260	-0.04845	0.78783	0.78742	0.996838	15057	159	-0.04845	control_937	863.08/655.9/1417.8	693.08/726.02/1333.3	863.08	726.02	-0.24918	180140	126940	0.39837	0.34518	0.65482	0.69036	1	FALSE	1000	577	423	660/672/1427	834/765/1263	660	1427	765	1263
control	995	0.00022414	0.00083937	0.880112	15	260	-0.04845	0.78783	0.78742	0.996838	15057	159	-0.04845	control_150	1047.5/1226.9/973.69	943.23/841.8/882.55	1047.5	882.55	-0.24691	10743	25027	1.0425	0.14859	0.85141	0.29718	1	FALSE	1000	577	423	801/1257/980	1135/887/836	801	1257	836	1135
control	995	0.00022414	0.00083937	0.880112	15	260	-0.04845	0.78783	0.78742	0.996838	15057	159	-0.04845	control_948	547.93/879.41/550.43	463.72/684.26/432.83	550.43	463.72	-0.24683	39456	30631	0.4971	0.30956	0.69044	0.61912	1	FALSE	1000	577	423	419/901/554	558/721/410	419	901	410	721
control	995	0.00022414	0.00083937	0.880112	15	260	-0.04845	0.78783	0.78742	0.996838	15057	159	-0.04845	control_296	721.85/1032.6/1067.1	511.92/870.27/904.72	1032.6	870.27	-0.24654	56846	46119	0.75608	0.2248	0.7752	0.4496	1	FALSE	1000	577	423	552/1058/1074	616/917/857	552	1074	616	917
control	995	0.00022414	0.00083937	0.880112	15	260	-0.04845	0.78783	0.78742	0.996838	15057	159	-0.04845	control_278	1127.2/820.84/1020.4	994.75/852.24/860.38	1020.4	860.38	-0.24581	17339	24367	1.0251	0.15267	0.84733	0.30534	1	FALSE	1000	577	423	862/841/1027	1197/898/815	841	1027	815	1197
control	995	0.00022414	0.00083937	0.880112	15	260	-0.04845	0.78783	0.78742	0.996838	15057	159	-0.04845	control_214	1322.1/1055.1/854.46	1018.8/826.62/890.99	1055.1	890.99	-0.24363	33007	30409	0.94103	0.17334	0.82666	0.34669	1	FALSE	1000	577	423	1011/1081/860	1226/871/844	860	1081	844	1226
control	995	0.00022414	0.00083937	0.880112	15	260	-0.04845	0.78783	0.78742	0.996838	15057	159	-0.04845	control_401	821.24/821.82/496.78	980.62/694.7/367.38	821.24	694.7	-0.24109	73541	55536	0.53745	0.29548	0.70452	0.59096	1	FALSE	1000	577	423	628/842/500	1180/732/348	500	842	348	1180
control	995	0.00022414	0.00083937	0.880112	15	260	-0.04845	0.78783	0.78742	0.996838	15057	159	-0.04845	control_384	540.08/629.54/623.96	532.69/504.89/527.84	623.96	527.84	-0.24093	1904.1	14752	0.79138	0.21436	0.78564	0.42872	1	FALSE	1000	577	423	413/645/628	641/532/500	413	645	500	641
control	995	0.00022414	0.00083937	0.880112	15	260	-0.04845	0.78783	0.78742	0.996838	15057	159	-0.04845	control_926	1131.2/1393.8/1254.9	1062.1/1302.1/799.15	1254.9	1062.1	-0.24046	40334	36920	1.0034	0.15782	0.84218	0.31565	1	FALSE	1000	577	423	865/1428/1263	1278/1372/757	865	1428	757	1372
control	995	0.00022414	0.00083937	0.880112	15	260	-0.04845	0.78783	0.78742	0.996838	15057	159	-0.04845	control_623	674.78/637.35/847.51	870.09/571.32/552.12	674.78	571.32	-0.23971	30217	25471	0.64823	0.25842	0.74158	0.51684	1	FALSE	1000	577	423	516/653/853	1047/602/523	516	853	523	1047
control	995	0.00022414	0.00083937	0.880112	15	260	-0.04845	0.78783	0.78742	0.996838	15057	159	-0.04845	control_80	1231.9/870.62/1236	1043.8/958.53/1495.9	1231.9	1043.8	-0.23881	85546	66874	0.72729	0.23352	0.76648	0.46705	1	FALSE	1000	577	423	942/892/1244	1256/1010/1417	892	1244	1010	1417
control	995	0.00022414	0.00083937	0.880112	15	260	-0.04845	0.78783	0.78742	0.996838	15057	159	-0.04845	control_149	1269.8/1798.8/1669.2	1414.4/1622.9/1276.3	1669.2	1414.4	-0.23878	59714	53230	1.1042	0.13475	0.86525	0.26949	1	FALSE	1000	577	423	971/1843/1680	1702/1710/1209	971	1843	1209	1710
control	995	0.00022414	0.00083937	0.880112	15	260	-0.04845	0.78783	0.78742	0.996838	15057	159	-0.04845	control_841	1084.1/1288.4/1112.8	846.82/943.35/1302.7	1112.8	943.35	-0.23808	42527	37225	0.87822	0.18991	0.81009	0.37983	1	FALSE	1000	577	423	829/1320/1120	1019/994/1234	829	1320	994	1234
control	995	0.00022414	0.00083937	0.880112	15	260	-0.04845	0.78783	0.78742	0.996838	15057	159	-0.04845	control_294	1176.9/1001.4/1011.4	858.46/881.66/749.53	1011.4	858.46	-0.23634	9972.5	24149	0.98447	0.16244	0.83756	0.32488	1	FALSE	1000	577	423	900/1026/1018	1033/929/710	900	1026	710	1033
control	995	0.00022414	0.00083937	0.880112	15	260	-0.04845	0.78783	0.78742	0.996838	15057	159	-0.04845	control_353	1241/959.44/850.49	814.41/813.33/1241.5	959.44	814.41	-0.23616	68384	53217	0.62871	0.26477	0.73523	0.52954	1	FALSE	1000	577	423	949/983/856	980/857/1176	856	983	857	1176
control	995	0.00022414	0.00083937	0.880112	15	260	-0.04845	0.78783	0.78742	0.996838	15057	159	-0.04845	control_355	384.46/327.95/470.95	262.61/326.47/488.78	384.46	326.47	-0.23523	10274	9849.5	0.58447	0.27945	0.72055	0.55891	1	FALSE	1000	577	423	294/336/474	316/344/463	294	474	316	463
control	995	0.00022414	0.00083937	0.880112	15	260	-0.04845	0.78783	0.78742	0.996838	15057	159	-0.04845	control_106	1255.4/1750/1339.3	1137.7/1339.1/994.45	1339.3	1137.7	-0.23521	59202	50188	0.90005	0.18405	0.81595	0.3681	1	FALSE	1000	577	423	960/1793/1348	1369/1411/942	960	1793	942	1411
control	995	0.00022414	0.00083937	0.880112	15	260	-0.04845	0.78783	0.78742	0.996838	15057	159	-0.04845	control_323	646.01/742.76/483.87	581.72/549.5/529.95	646.01	549.5	-0.23304	9268	15284	0.78065	0.21751	0.78249	0.43501	1	FALSE	1000	577	423	494/761/487	700/579/502	487	761	502	700
control	995	0.00022414	0.00083937	0.880112	15	260	-0.04845	0.78783	0.78742	0.996838	15057	159	-0.04845	control_437	452.47/866.72/869.37	737.96/727.92/802.32	866.72	737.96	-0.23173	43964	36185	0.67689	0.24924	0.75076	0.49848	1	FALSE	1000	577	423	346/888/875	888/767/760	346	888	760	888
control	995	0.00022414	0.00083937	0.880112	15	260	-0.04845	0.78783	0.78742	0.996838	15057	159	-0.04845	control_335	878.78/863.79/753.12	919.13/661.48/735.81	863.79	735.81	-0.23106	12900	20558	0.89261	0.18603	0.81397	0.37207	1	FALSE	1000	577	423	672/885/758	1106/697/697	672	885	697	1106
control	995	0.00022414	0.00083937	0.880112	15	260	-0.04845	0.78783	0.78742	0.996838	15057	159	-0.04845	control_87	761.08/991.65/1105.8	845.16/627.32/1281.6	991.65	845.16	-0.23035	76032	58577	0.6053	0.27249	0.72751	0.54498	1	FALSE	1000	577	423	582/1016/1113	1017/661/1214	582	1113	661	1214
control	995	0.00022414	0.00083937	0.880112	15	260	-0.04845	0.78783	0.78742	0.996838	15057	159	-0.04845	control_768	561/882.33/1034.3	629.92/840.85/752.7	882.33	752.7	-0.22897	37298	31868	0.72619	0.23386	0.76614	0.46772	1	FALSE	1000	577	423	429/904/1041	758/886/713	429	1041	713	886
control	995	0.00022414	0.00083937	0.880112	15	260	-0.04845	0.78783	0.78742	0.996838	15057	159	-0.04845	control_25	1652.9/1134.2/1516.2	1619.7/1293.5/1149.6	1516.2	1293.5	-0.22894	72931	60788	0.90297	0.18327	0.81673	0.36654	1	FALSE	1000	577	423	1264/1162/1526	1949/1363/1089	1162	1526	1089	1949
control	995	0.00022414	0.00083937	0.880112	15	260	-0.04845	0.78783	0.78742	0.996838	15057	159	-0.04845	control_652	640.77/669.56/600.11	329.92/546.65/646.08	640.77	546.65	-0.22881	14835	15157	0.76453	0.22228	0.77772	0.44455	1	FALSE	1000	577	423	490/686/604	397/576/612	490	686	397	612
control	995	0.00022414	0.00083937	0.880112	15	260	-0.04845	0.78783	0.78742	0.996838	15057	159	-0.04845	control_342	617.24/365.04/554.41	581.72/473.57/434.94	554.41	473.57	-0.22692	13250	13192	0.7038	0.24078	0.75922	0.48156	1	FALSE	1000	577	423	472/374/558	700/499/412	374	558	412	700
control	995	0.00022414	0.00083937	0.880112	15	260	-0.04845	0.78783	0.78742	0.996838	15057	159	-0.04845	control_635	296.85/418.72/483.87	498.62/357.79/345.21	418.72	357.79	-0.22628	9772	9819.2	0.6149	0.26931	0.73069	0.53862	1	FALSE	1000	577	423	227/429/487	600/377/327	227	487	327	600
control	995	0.00022414	0.00083937	0.880112	15	260	-0.04845	0.78783	0.78742	0.996838	15057	159	-0.04845	control_126	844.78/693.96/1061.1	624.11/722.22/738.98	844.78	722.22	-0.22584	19865	20096	0.86452	0.19365	0.80635	0.3873	1	FALSE	1000	577	423	646/711/1068	751/761/700	646	1068	700	761
control	995	0.00022414	0.00083937	0.880112	15	260	-0.04845	0.78783	0.78742	0.996838	15057	159	-0.04845	control_375	941.55/1410.4/1229	925.77/1051.5/1331.2	1229	1051.5	-0.22483	52391	44748	0.83908	0.20071	0.79929	0.40143	1	FALSE	1000	577	423	720/1445/1237	1114/1108/1261	720	1445	1108	1261
control	995	0.00022414	0.00083937	0.880112	15	260	-0.04845	0.78783	0.78742	0.996838	15057	159	-0.04845	control_897	553.16/747.64/753.12	540.17/639.66/738.98	747.64	639.66	-0.22473	14404	17741	0.81074	0.20876	0.79124	0.41752	1	FALSE	1000	577	423	423/766/758	650/674/700	423	766	650	700
control	995	0.00022414	0.00083937	0.880112	15	260	-0.04845	0.78783	0.78742	0.996838	15057	159	-0.04845	control_563	1023.9/683.22/821.68	801.95/703.24/678.8	821.68	703.24	-0.22425	17604	19535	0.84736	0.1984	0.8016	0.39679	1	FALSE	1000	577	423	783/700/827	965/741/643	700	827	643	965
control	995	0.00022414	0.00083937	0.880112	15	260	-0.04845	0.78783	0.78742	0.996838	15057	159	-0.04845	control_711	823.85/743.74/628.93	636.57/571.32/671.41	743.74	636.57	-0.22414	6267.9	17646	0.80672	0.20991	0.79009	0.41983	1	FALSE	1000	577	423	630/762/633	766/602/636	630	762	602	766
control	995	0.00022414	0.00083937	0.880112	15	260	-0.04845	0.78783	0.78742	0.996838	15057	159	-0.04845	control_136	1492.1/1502.1/1499.3	1285.6/1318.2/1026.1	1499.3	1285.6	-0.22166	17115	36085	1.1248	0.13033	0.86967	0.26066	1	FALSE	1000	577	423	1141/1539/1509	1547/1389/972	1141	1539	972	1547
control	995	0.00022414	0.00083937	0.880112	15	260	-0.04845	0.78783	0.78742	0.996838	15057	159	-0.04845	control_330	421.08/620.76/687.55	532.69/430.87/629.18	620.76	532.69	-0.22034	16003	15560	0.70598	0.2401	0.7599	0.4802	1	FALSE	1000	577	423	322/636/692	641/454/596	322	692	454	641
control	995	0.00022414	0.00083937	0.880112	15	260	-0.04845	0.78783	0.78742	0.996838	15057	159	-0.04845	control_815	639.47/596.36/714.37	625.77/444.15/548.95	639.47	548.95	-0.21982	6088.3	15126	0.73596	0.23088	0.76912	0.46175	1	FALSE	1000	577	423	489/611/719	753/468/520	489	719	468	753
control	995	0.00022414	0.00083937	0.880112	15	260	-0.04845	0.78783	0.78742	0.996838	15057	159	-0.04845	control_670	542.7/295.74/415.31	356.51/265.73/573.23	415.31	356.51	-0.21966	21433	17535	0.4456	0.32794	0.67206	0.65589	1	FALSE	1000	577	423	415/303/418	429/280/543	303	418	280	543
control	995	0.00022414	0.00083937	0.880112	15	260	-0.04845	0.78783	0.78742	0.996838	15057	159	-0.04845	control_538	966.39/1314.7/1399.9	1003.1/1129.4/1398.8	1314.7	1129.4	-0.21906	54282	46707	0.85766	0.19554	0.80446	0.39108	1	FALSE	1000	577	423	739/1347/1409	1207/1190/1325	739	1409	1190	1325
control	995	0.00022414	0.00083937	0.880112	15	260	-0.04845	0.78783	0.78742	0.996838	15057	159	-0.04845	control_695	890.55/981.89/863.41	762.89/941.45/765.37	890.55	765.37	-0.21827	10023	21207	0.85958	0.19501	0.80499	0.39002	1	FALSE	1000	577	423	681/1006/869	918/992/725	681	1006	725	992
control	995	0.00022414	0.00083937	0.880112	15	260	-0.04845	0.78783	0.78742	0.996838	15057	159	-0.04845	control_187	1038.3/831.58/892.22	1064.6/766.83/680.91	892.22	766.83	-0.21823	30261	27257	0.75951	0.22378	0.77622	0.44755	1	FALSE	1000	577	423	794/852/898	1281/808/645	794	898	645	1281
control	995	0.00022414	0.00083937	0.880112	15	260	-0.04845	0.78783	0.78742	0.996838	15057	159	-0.04845	control_660	567.54/448/424.25	385.6/361.59/604.9	448	385.6	-0.21587	15881	14094	0.52576	0.29953	0.70047	0.59905	1	FALSE	1000	577	423	434/459/427	464/381/573	427	459	381	573
control	995	0.00022414	0.00083937	0.880112	15	260	-0.04845	0.78783	0.78742	0.996838	15057	159	-0.04845	control_75	762.39/800.35/660.72	447.1/679.52/656.63	762.39	656.63	-0.21514	14052	18098	0.78614	0.21589	0.78411	0.43179	1	FALSE	1000	577	423	583/820/665	538/716/622	583	820	538	716
control	995	0.00022414	0.00083937	0.880112	15	260	-0.04845	0.78783	0.78742	0.996838	15057	159	-0.04845	control_715	691.78/600.26/820.68	595.85/569.43/757.98	691.78	595.85	-0.21501	12994	16389	0.74927	0.22685	0.77315	0.45369	1	FALSE	1000	577	423	529/615/826	717/600/718	529	826	600	718
control	995	0.00022414	0.00083937	0.880112	15	260	-0.04845	0.78783	0.78742	0.996838	15057	159	-0.04845	control_5	937.62/1194.7/1417.8	1029.7/1110.4/993.39	1194.7	1029.7	-0.21426	30924	30157	0.95023	0.171	0.829	0.342	1	FALSE	1000	577	423	717/1224/1427	1239/1170/941	717	1427	941	1239
control	995	0.00022414	0.00083937	0.880112	15	260	-0.04845	0.78783	0.78742	0.996838	15057	159	-0.04845	control_470	789.85/791.56/804.79	548.48/682.36/1340.7	791.56	682.36	-0.21388	112880	81523	0.38735	0.34925	0.65075	0.6985	1	FALSE	1000	577	423	604/811/810	660/719/1270	604	811	660	1270
control	995	0.00022414	0.00083937	0.880112	15	260	-0.04845	0.78783	0.78742	0.996838	15057	159	-0.04845	control_218	1579.7/1591.9/1172.4	1362.9/1530.8/1220.4	1579.7	1362.9	-0.21283	53638	48446	0.98502	0.16231	0.83769	0.32461	1	FALSE	1000	577	423	1208/1631/1180	1640/1613/1156	1180	1631	1156	1640
control	995	0.00022414	0.00083937	0.880112	15	260	-0.04845	0.78783	0.78742	0.996838	15057	159	-0.04845	control_465	907.55/1021.9/1031.3	393.08/881.66/989.17	1021.9	881.66	-0.21274	65860	52041	0.61478	0.26935	0.73065	0.5387	1	FALSE	1000	577	423	694/1047/1038	473/929/937	694	1047	473	937
control	995	0.00022414	0.00083937	0.880112	15	260	-0.04845	0.78783	0.78742	0.996838	15057	159	-0.04845	control_974	782.01/1048.3/915.07	577.57/789.6/847.71	915.07	789.6	-0.2125	20945	21804	0.8497	0.19775	0.80225	0.39549	1	FALSE	1000	577	423	598/1074/921	695/832/803	598	1074	695	832
control	995	0.00022414	0.00083937	0.880112	15	260	-0.04845	0.78783	0.78742	0.996838	15057	159	-0.04845	control_7	1574.5/1101.9/818.7	1307.2/950.94/823.43	1101.9	950.94	-0.21241	111680	83237	0.52352	0.30031	0.69969	0.60061	1	FALSE	1000	577	423	1204/1129/824	1573/1002/780	824	1204	780	1573
control	995	0.00022414	0.00083937	0.880112	15	260	-0.04845	0.78783	0.78742	0.996838	15057	159	-0.04845	control_502	1054/999.46/752.13	862.61/746.9/904.72	999.46	862.61	-0.2122	19828	23857	0.88597	0.18782	0.81218	0.37564	1	FALSE	1000	577	423	806/1024/757	1038/787/857	757	1024	787	1038
control	995	0.00022414	0.00083937	0.880112	15	260	-0.04845	0.78783	0.78742	0.996838	15057	159	-0.04845	control_601	1297.2/820.84/1239	1069.5/926.27/1306.9	1239	1069.5	-0.21197	63777	52419	0.74002	0.22964	0.77036	0.45929	1	FALSE	1000	577	423	992/841/1247	1287/976/1238	841	1247	976	1287
control	995	0.00022414	0.00083937	0.880112	15	260	-0.04845	0.78783	0.78742	0.996838	15057	159	-0.04845	control_133	1326/1748.1/1157.5	1145.2/1391.3/708.36	1326	1145.2	-0.21136	114480	86931	0.61337	0.26982	0.73018	0.53963	1	FALSE	1000	577	423	1014/1791/1165	1378/1466/671	1014	1791	671	1466
control	995	0.00022414	0.00083937	0.880112	15	260	-0.04845	0.78783	0.78742	0.996838	15057	159	-0.04845	control_621	893.16/1129.3/1326.4	875.08/1291.6/975.45	1129.3	975.45	-0.21105	51167	43119	0.74078	0.22941	0.77059	0.45883	1	FALSE	1000	577	423	683/1157/1335	1053/1361/924	683	1335	924	1361
control	995	0.00022414	0.00083937	0.880112	15	260	-0.04845	0.78783	0.78742	0.996838	15057	159	-0.04845	control_819	1084.1/1170.3/661.71	851.81/1112.3/937.44	1084.1	937.44	-0.20947	55932	45928	0.68426	0.2469	0.7531	0.49381	1	FALSE	1000	577	423	829/1199/666	1025/1172/888	666	1199	888	1172
control	995	0.00022414	0.00083937	0.880112	15	260	-0.04845	0.78783	0.78742	0.996838	15057	159	-0.04845	control_892	729.7/408.96/979.65	665.66/562.78/631.3	729.7	631.3	-0.20868	42807	34307	0.53135	0.29759	0.70241	0.59517	1	FALSE	1000	577	423	558/419/986	801/593/598	419	986	593	801
control	995	0.00022414	0.00083937	0.880112	15	260	-0.04845	0.78783	0.78742	0.996838	15057	159	-0.04845	control_83	1465.9/1246.4/1415.8	1054.6/1225.2/1226.7	1415.8	1225.2	-0.20845	15084	34037	1.0332	0.15076	0.84924	0.30152	1	FALSE	1000	577	423	1121/1277/1425	1269/1291/1162	1121	1425	1162	1291
control	995	0.00022414	0.00083937	0.880112	15	260	-0.04845	0.78783	0.78742	0.996838	15057	159	-0.04845	control_168	902.32/1309.8/1411.9	975.64/1136/1442.1	1309.8	1136	-0.20525	73967	59791	0.71091	0.23857	0.76143	0.47714	1	FALSE	1000	577	423	690/1342/1421	1174/1197/1366	690	1421	1174	1366
control	995	0.00022414	0.00083937	0.880112	15	260	-0.04845	0.78783	0.78742	0.996838	15057	159	-0.04845	control_507	521.77/577.81/632.9	309.98/501.1/551.06	577.81	501.1	-0.20513	11300	13639	0.6569	0.25562	0.74438	0.51125	1	FALSE	1000	577	423	399/592/637	373/528/522	399	637	373	528
control	995	0.00022414	0.00083937	0.880112	15	260	-0.04845	0.78783	0.78742	0.996838	15057	159	-0.04845	control_962	758.47/622.71/643.83	558.46/461.24/894.16	643.83	558.46	-0.20489	33934	27700	0.51307	0.30395	0.69605	0.60791	1	FALSE	1000	577	423	580/638/648	672/486/847	580	648	486	847
control	995	0.00022414	0.00083937	0.880112	15	260	-0.04845	0.78783	0.78742	0.996838	15057	159	-0.04845	control_770	511.31/525.11/637.87	387.26/455.54/531.01	525.11	455.54	-0.20461	5815.6	12371	0.62545	0.26584	0.73416	0.53168	1	FALSE	1000	577	423	391/538/642	466/480/503	391	642	466	503
control	995	0.00022414	0.00083937	0.880112	15	260	-0.04845	0.78783	0.78742	0.996838	15057	159	-0.04845	control_677	430.23/557.32/621.97	362.33/586.51/483.5	557.32	483.5	-0.20458	11406	13146	0.6438	0.25985	0.74015	0.51971	1	FALSE	1000	577	423	329/571/626	436/618/458	329	626	436	618
control	995	0.00022414	0.00083937	0.880112	15	260	-0.04845	0.78783	0.78742	0.996838	15057	159	-0.04845	control_18	1511.7/895.02/1211.2	726.32/1052.5/1450.5	1211.2	1052.5	-0.2024	113770	85519	0.54259	0.29371	0.70629	0.58741	1	FALSE	1000	577	423	1156/917/1219	874/1109/1374	917	1219	874	1374
control	995	0.00022414	0.00083937	0.880112	15	260	-0.04845	0.78783	0.78742	0.996838	15057	159	-0.04845	control_839	1294.6/1354.7/1014.4	1125.2/1421.7/936.39	1294.6	1125.2	-0.20216	51416	44633	0.80186	0.21132	0.78868	0.42263	1	FALSE	1000	577	423	990/1388/1021	1354/1498/887	990	1388	887	1498
control	995	0.00022414	0.00083937	0.880112	15	260	-0.04845	0.78783	0.78742	0.996838	15057	159	-0.04845	control_622	538.77/656.87/535.53	527.71/430.87/468.72	538.77	468.72	-0.20055	4717.5	12700	0.62162	0.26709	0.73291	0.53419	1	FALSE	1000	577	423	412/673/539	635/454/444	412	673	444	635
control	995	0.00022414	0.00083937	0.880112	15	260	-0.04845	0.78783	0.78742	0.996838	15057	159	-0.04845	control_792	1123.3/1515.8/1218.1	929.93/1248.9/1061	1218.1	1061	-0.1991	37525	34748	0.84304	0.1996	0.8004	0.39921	1	FALSE	1000	577	423	859/1553/1226	1119/1316/1005	859	1553	1005	1316
control	995	0.00022414	0.00083937	0.880112	15	260	-0.04845	0.78783	0.78742	0.996838	15057	159	-0.04845	control_754	931.08/669.56/828.63	1106.1/654.84/723.14	828.63	723.14	-0.1962	46782	37756	0.54292	0.29359	0.70641	0.58718	1	FALSE	1000	577	423	712/686/834	1331/690/685	686	834	685	1331
control	995	0.00022414	0.00083937	0.880112	15	260	-0.04845	0.78783	0.78742	0.996838	15057	159	-0.04845	control_774	999.09/765.21/928.98	1129.4/595.05/810.76	928.98	810.76	-0.19615	44946	37344	0.61176	0.27035	0.72965	0.5407	1	FALSE	1000	577	423	764/784/935	1359/627/768	764	935	627	1359
control	995	0.00022414	0.00083937	0.880112	15	260	-0.04845	0.78783	0.78742	0.996838	15057	159	-0.04845	control_745	1114.2/1233.7/1308.5	1077.9/1588.7/1008.2	1233.7	1077.9	-0.19467	71427	57476	0.65009	0.25782	0.74218	0.51563	1	FALSE	1000	577	423	852/1264/1317	1297/1674/955	852	1317	955	1674
control	995	0.00022414	0.00083937	0.880112	15	260	-0.04845	0.78783	0.78742	0.996838	15057	159	-0.04845	control_130	887.93/820.84/936.93	670.65/904.44/775.92	887.93	775.92	-0.1943	8625.3	21144	0.77028	0.22057	0.77943	0.44113	1	FALSE	1000	577	423	679/841/943	807/953/735	679	943	735	953
control	995	0.00022414	0.00083937	0.880112	15	260	-0.04845	0.78783	0.78742	0.996838	15057	159	-0.04845	control_411	757.16/359.18/622.96	686.44/519.13/544.73	622.96	544.73	-0.19327	27082	22964	0.5163	0.30282	0.69718	0.60564	1	FALSE	1000	577	423	579/368/627	826/547/516	368	627	516	826
control	995	0.00022414	0.00083937	0.880112	15	260	-0.04845	0.78783	0.78742	0.996838	15057	159	-0.04845	control_457	700.93/265.48/659.73	466.21/577.02/579.57	659.73	577.02	-0.19293	42353	33440	0.45257	0.32543	0.67457	0.65086	1	FALSE	1000	577	423	536/272/664	561/608/549	272	664	549	608
control	995	0.00022414	0.00083937	0.880112	15	260	-0.04845	0.78783	0.78742	0.996838	15057	159	-0.04845	control_288	863.08/536.82/810.75	709.7/686.16/998.67	810.75	709.7	-0.19178	40458	33396	0.55293	0.29016	0.70984	0.58031	1	FALSE	1000	577	423	660/550/816	854/723/946	550	816	723	946
control	995	0.00022414	0.00083937	0.880112	15	260	-0.04845	0.78783	0.78742	0.996838	15057	159	-0.04845	control_876	615.93/489.97/592.16	490.31/730.76/518.34	592.16	518.34	-0.19175	14230	14148	0.62066	0.26741	0.73259	0.53482	1	FALSE	1000	577	423	471/502/596	590/770/491	471	596	491	770
control	995	0.00022414	0.00083937	0.880112	15	260	-0.04845	0.78783	0.78742	0.996838	15057	159	-0.04845	control_426	1926.2/1522.6/1328.4	1270.7/1397.9/1333.3	1522.6	1333.3	-0.19139	52186	47010	0.87304	0.19132	0.80868	0.38264	1	FALSE	1000	577	423	1473/1560/1337	1529/1473/1263	1337	1560	1263	1529
control	995	0.00022414	0.00083937	0.880112	15	260	-0.04845	0.78783	0.78742	0.996838	15057	159	-0.04845	control_42	1509.1/1365.5/1543	1795.9/1236.6/1321.7	1509.1	1321.7	-0.19114	63461	54416	0.80326	0.21091	0.78909	0.42182	1	FALSE	1000	577	423	1154/1399/1553	2161/1303/1252	1154	1553	1252	2161
control	995	0.00022414	0.00083937	0.880112	15	260	-0.04845	0.78783	0.78742	0.996838	15057	159	-0.04845	control_63	546.62/375.77/623.96	658.18/479.27/369.49	546.62	479.27	-0.18934	19808	17501	0.50916	0.30532	0.69468	0.61064	1	FALSE	1000	577	423	418/385/628	792/505/350	385	628	350	792
control	995	0.00022414	0.00083937	0.880112	15	260	-0.04845	0.78783	0.78742	0.996838	15057	159	-0.04845	control_108	1260.6/809.13/1042.2	914.14/891.15/996.56	1042.2	914.14	-0.18902	27338	26526	0.78658	0.21576	0.78424	0.43152	1	FALSE	1000	577	423	964/829/1049	1100/939/944	829	1049	939	1100
control	995	0.00022414	0.00083937	0.880112	15	260	-0.04845	0.78783	0.78742	0.996838	15057	159	-0.04845	control_520	485.16/434.34/384.51	412.19/272.38/381.1	434.34	381.1	-0.18818	4463.4	10193	0.5273	0.29899	0.70101	0.59798	1	FALSE	1000	577	423	371/445/387	496/287/361	371	445	287	496
control	995	0.00022414	0.00083937	0.880112	15	260	-0.04845	0.78783	0.78742	0.996838	15057	159	-0.04845	control_224	681.31/1217.1/1470.5	880.07/1068.6/1397.7	1217.1	1068.6	-0.18755	123780	92245	0.48897	0.31243	0.68757	0.62486	1	FALSE	1000	577	423	521/1247/1480	1059/1126/1324	521	1480	1059	1324
control	995	0.00022414	0.00083937	0.880112	15	260	-0.04845	0.78783	0.78742	0.996838	15057	159	-0.04845	control_231	1310.3/1345/1219.1	971.48/1151.2/1240.4	1310.3	1151.2	-0.18664	12445	31451	0.89729	0.18478	0.81522	0.36956	1	FALSE	1000	577	423	1002/1378/1227	1169/1213/1175	1002	1378	1169	1213
control	995	0.00022414	0.00083937	0.880112	15	260	-0.04845	0.78783	0.78742	0.996838	15057	159	-0.04845	control_285	843.47/960.42/901.16	831.04/759.24/791.76	901.16	791.76	-0.1865	2360	21465	0.74671	0.22762	0.77238	0.45524	1	FALSE	1000	577	423	645/984/907	1000/800/750	645	984	750	1000
control	995	0.00022414	0.00083937	0.880112	15	260	-0.04845	0.78783	0.78742	0.996838	15057	159	-0.04845	control_134	1316.9/1217.1/1105.8	913.31/1069.6/1170.7	1217.1	1069.6	-0.18627	14247	29170	0.86387	0.19383	0.80617	0.38766	1	FALSE	1000	577	423	1007/1247/1113	1099/1127/1109	1007	1247	1099	1127
control	995	0.00022414	0.00083937	0.880112	15	260	-0.04845	0.78783	0.78742	0.996838	15057	159	-0.04845	control_669	574.08/478.26/661.71	504.44/623.52/493	574.08	504.44	-0.18623	7793.3	13549	0.5983	0.27482	0.72518	0.54964	1	FALSE	1000	577	423	439/490/666	607/657/467	439	666	467	657
control	995	0.00022414	0.00083937	0.880112	15	260	-0.04845	0.78783	0.78742	0.996838	15057	159	-0.04845	control_500	783.31/635.4/541.49	558.46/697.55/558.45	635.4	558.46	-0.18591	12511	15028	0.62766	0.26511	0.73489	0.53023	1	FALSE	1000	577	423	599/651/545	672/735/529	545	651	529	735
control	995	0.00022414	0.00083937	0.880112	15	260	-0.04845	0.78783	0.78742	0.996838	15057	159	-0.04845	control_459	863.08/512.42/741.2	651.53/646.3/1375.6	741.2	651.53	-0.18576	147860	104430	0.29501	0.38399	0.61601	0.76798	1	FALSE	1000	577	423	660/525/746	784/681/1303	525	746	681	1303
control	995	0.00022414	0.00083937	0.880112	15	260	-0.04845	0.78783	0.78742	0.996838	15057	159	-0.04845	control_609	861.78/749.59/788.89	593.36/693.75/703.08	788.89	693.75	-0.18515	4255.6	18740	0.69497	0.24354	0.75646	0.48708	1	FALSE	1000	577	423	659/768/794	714/731/666	659	794	666	731
control	995	0.00022414	0.00083937	0.880112	15	260	-0.04845	0.78783	0.78742	0.996838	15057	159	-0.04845	control_142	1434.6/1315.7/1589.7	1237.4/1262.2/1527.6	1434.6	1262.2	-0.18449	27305	34496	0.9278	0.17675	0.82325	0.35351	1	FALSE	1000	577	423	1097/1348/1600	1489/1330/1447	1097	1600	1330	1489
control	995	0.00022414	0.00083937	0.880112	15	260	-0.04845	0.78783	0.78742	0.996838	15057	159	-0.04845	control_56	1170.4/959.44/1146.6	913.31/1008.8/1306.9	1146.6	1008.8	-0.18447	33393	31411	0.77717	0.21853	0.78147	0.43706	1	FALSE	1000	577	423	895/983/1154	1099/1063/1238	895	1154	1063	1238
control	995	0.00022414	0.00083937	0.880112	15	260	-0.04845	0.78783	0.78742	0.996838	15057	159	-0.04845	control_116	1159.9/1198.6/1375.1	1108.6/1013.6/1054.6	1198.6	1054.6	-0.18442	9312.7	28716	0.84945	0.19782	0.80218	0.39563	1	FALSE	1000	577	423	887/1228/1384	1334/1068/999	887	1384	999	1334
control	995	0.00022414	0.00083937	0.880112	15	260	-0.04845	0.78783	0.78742	0.996838	15057	159	-0.04845	control_159	498.24/939.92/599.12	664.83/527.67/469.78	599.12	527.67	-0.18288	37122	29466	0.41668	0.33846	0.66154	0.67692	1	FALSE	1000	577	423	381/963/603	800/556/445	381	963	445	800
control	995	0.00022414	0.00083937	0.880112	15	260	-0.04845	0.78783	0.78742	0.996838	15057	159	-0.04845	control_740	987.32/969.2/1156.5	915.8/728.87/869.88	987.32	869.88	-0.1825	12737	23561	0.76507	0.22211	0.77789	0.44423	1	FALSE	1000	577	423	755/993/1164	1102/768/824	755	1164	768	1102
control	995	0.00022414	0.00083937	0.880112	15	260	-0.04845	0.78783	0.78742	0.996838	15057	159	-0.04845	control_771	986.01/1083.4/1340.3	890.04/954.74/1178.1	1083.4	954.74	-0.18221	32396	30232	0.73996	0.22966	0.77034	0.45932	1	FALSE	1000	577	423	754/1110/1349	1071/1006/1116	754	1349	1006	1116
control	995	0.00022414	0.00083937	0.880112	15	260	-0.04845	0.78783	0.78742	0.996838	15057	159	-0.04845	control_346	963.78/892.1/1103.8	646.55/849.39/1033.5	963.78	849.39	-0.18206	24951	24297	0.73381	0.23153	0.76847	0.46306	1	FALSE	1000	577	423	737/914/1111	778/895/979	737	1111	778	979
control	995	0.00022414	0.00083937	0.880112	15	260	-0.04845	0.78783	0.78742	0.996838	15057	159	-0.04845	control_141	710.08/659.8/626.94	460.39/581.76/753.76	659.8	581.76	-0.1813	11980	15617	0.62445	0.26617	0.73383	0.53233	1	FALSE	1000	577	423	543/676/631	554/613/714	543	676	554	714
control	995	0.00022414	0.00083937	0.880112	15	260	-0.04845	0.78783	0.78742	0.996838	15057	159	-0.04845	control_144	693.08/922.35/1020.4	640.73/814.28/908.94	922.35	814.28	-0.17959	25314	24203	0.69467	0.24363	0.75637	0.48726	1	FALSE	1000	577	423	530/945/1027	771/858/861	530	1027	771	861
control	995	0.00022414	0.00083937	0.880112	15	260	-0.04845	0.78783	0.78742	0.996838	15057	159	-0.04845	control_125	1247.5/1180/743.18	980.62/1043/1399.8	1180	1043	-0.17792	81652	63856	0.54226	0.29382	0.70618	0.58764	1	FALSE	1000	577	423	954/1209/748	1180/1099/1326	748	1209	1099	1326
control	995	0.00022414	0.00083937	0.880112	15	260	-0.04845	0.78783	0.78742	0.996838	15057	159	-0.04845	control_413	734.93/915.52/1000.5	809.43/971.82/751.64	915.52	809.43	-0.17748	17387	21815	0.7183	0.23628	0.76372	0.47257	1	FALSE	1000	577	423	562/938/1007	974/1024/712	562	1007	712	1024
control	995	0.00022414	0.00083937	0.880112	15	260	-0.04845	0.78783	0.78742	0.996838	15057	159	-0.04845	control_854	448.54/516.32/551.43	304.16/456.49/466.61	516.32	456.49	-0.17732	7283.4	12160	0.54259	0.29371	0.70629	0.58741	1	FALSE	1000	577	423	343/529/555	366/481/442	343	555	366	481
control	995	0.00022414	0.00083937	0.880112	15	260	-0.04845	0.78783	0.78742	0.996838	15057	159	-0.04845	control_385	725.78/935.04/662.71	618.29/827.57/641.85	725.78	641.85	-0.17702	20704	19540	0.60037	0.27413	0.72587	0.54826	1	FALSE	1000	577	423	555/958/667	744/872/608	555	958	608	872
control	995	0.00022414	0.00083937	0.880112	15	260	-0.04845	0.78783	0.78742	0.996838	15057	159	-0.04845	control_827	239.31/558.29/527.58	643.22/466.93/443.39	527.58	466.93	-0.17583	28919	23423	0.3968	0.34576	0.65424	0.69151	1	FALSE	1000	577	423	183/572/531	774/492/420	183	572	420	774
control	995	0.00022414	0.00083937	0.880112	15	260	-0.04845	0.78783	0.78742	0.996838	15057	159	-0.04845	control_461	604.16/469.47/382.52	415.52/353.99/581.68	469.47	415.52	-0.17573	14274	13194	0.46976	0.31926	0.68074	0.63853	1	FALSE	1000	577	423	462/481/385	500/373/551	385	481	373	551
control	995	0.00022414	0.00083937	0.880112	15	260	-0.04845	0.78783	0.78742	0.996838	15057	159	-0.04845	control_236	483.85/565.12/980.65	500.28/472.62/831.88	565.12	500.28	-0.17549	72496	52775	0.29342	0.3846	0.6154	0.7692	1	FALSE	1000	577	423	370/579/987	602/498/788	370	987	498	788
control	995	0.00022414	0.00083937	0.880112	15	260	-0.04845	0.78783	0.78742	0.996838	15057	159	-0.04845	control_311	1078.9/980.91/1185.3	955.69/1025.9/927.94	1078.9	955.69	-0.17471	6657.2	25793	0.7669	0.22157	0.77843	0.44314	1	FALSE	1000	577	423	825/1005/1193	1150/1081/879	825	1193	879	1150
control	995	0.00022414	0.00083937	0.880112	15	260	-0.04845	0.78783	0.78742	0.996838	15057	159	-0.04845	control_887	782.01/629.54/845.52	693.08/648.2/1105.3	782.01	693.08	-0.17392	49803	39393	0.4481	0.32704	0.67296	0.65408	1	FALSE	1000	577	423	598/645/851	834/683/1047	598	851	683	1047
control	995	0.00022414	0.00083937	0.880112	15	260	-0.04845	0.78783	0.78742	0.996838	15057	159	-0.04845	control_570	787.24/738.86/616.01	654.86/855.09/611.24	738.86	654.86	-0.17387	14857	17528	0.63448	0.26288	0.73712	0.52577	1	FALSE	1000	577	423	602/757/620	788/901/579	602	757	579	901
control	995	0.00022414	0.00083937	0.880112	15	260	-0.04845	0.78783	0.78742	0.996838	15057	159	-0.04845	control_165	836.93/929.18/448.1	501.11/994.6/742.14	836.93	742.14	-0.17319	70383	53557	0.40985	0.34096	0.65904	0.68191	1	FALSE	1000	577	423	640/952/451	603/1048/703	451	952	603	1048
control	995	0.00022414	0.00083937	0.880112	15	260	-0.04845	0.78783	0.78742	0.996838	15057	159	-0.04845	control_865	899.7/1128.3/1158.5	826.05/1213.8/1000.8	1128.3	1000.8	-0.17285	32272	30514	0.72996	0.23271	0.76729	0.46542	1	FALSE	1000	577	423	688/1156/1166	994/1279/948	688	1166	948	1279
control	995	0.00022414	0.00083937	0.880112	15	260	-0.04845	0.78783	0.78742	0.996838	15057	159	-0.04845	control_373	564.93/644.18/634.89	563.44/650.1/380.04	634.89	563.44	-0.17194	11531	15015	0.58305	0.27993	0.72007	0.55986	1	FALSE	1000	577	423	432/660/639	678/685/360	432	660	360	685
control	995	0.00022414	0.00083937	0.880112	15	260	-0.04845	0.78783	0.78742	0.996838	15057	159	-0.04845	control_308	715.31/640.28/814.72	634.91/780.11/580.62	715.31	634.91	-0.17177	9885.8	16959	0.61741	0.26848	0.73152	0.53696	1	FALSE	1000	577	423	547/656/820	764/822/550	547	820	550	822
control	995	0.00022414	0.00083937	0.880112	15	260	-0.04845	0.78783	0.78742	0.996838	15057	159	-0.04845	control_590	822.55/448/660.72	875.08/586.51/520.45	660.72	586.51	-0.17161	39769	31725	0.41683	0.3384	0.6616	0.67681	1	FALSE	1000	577	423	629/459/665	1053/618/493	459	665	493	1053
control	995	0.00022414	0.00083937	0.880112	15	260	-0.04845	0.78783	0.78742	0.996838	15057	159	-0.04845	control_138	1574.5/1842.8/1505.2	1250.7/1397.9/1416.7	1574.5	1397.9	-0.17145	24699	37933	0.9064	0.18236	0.81764	0.36473	1	FALSE	1000	577	423	1204/1888/1515	1505/1473/1342	1204	1888	1342	1505
control	995	0.00022414	0.00083937	0.880112	15	260	-0.04845	0.78783	0.78742	0.996838	15057	159	-0.04845	control_291	664.31/762.28/894.21	526.88/677.62/746.37	762.28	677.62	-0.16962	13613	18096	0.62939	0.26455	0.73545	0.52909	1	FALSE	1000	577	423	508/781/900	634/714/707	508	900	634	714
control	995	0.00022414	0.00083937	0.880112	15	260	-0.04845	0.78783	0.78742	0.996838	15057	159	-0.04845	control_930	761.08/802.3/677.61	487.82/715.58/676.69	761.08	676.69	-0.16932	11463	18067	0.62787	0.26504	0.73496	0.53009	1	FALSE	1000	577	423	582/822/682	587/754/641	582	822	587	754
control	995	0.00022414	0.00083937	0.880112	15	260	-0.04845	0.78783	0.78742	0.996838	15057	159	-0.04845	control_517	1218.8/1500.2/1241	1257.4/1025.9/1104.2	1241	1104.2	-0.16826	24315	29753	0.79262	0.214	0.786	0.428	1	FALSE	1000	577	423	932/1537/1249	1513/1081/1046	932	1537	1046	1513
control	995	0.00022414	0.00083937	0.880112	15	260	-0.04845	0.78783	0.78742	0.996838	15057	159	-0.04845	control_265	848.7/860.86/721.33	1048.8/566.58/755.87	848.7	755.87	-0.16691	34498	29729	0.53841	0.29515	0.70485	0.59029	1	FALSE	1000	577	423	649/882/726	1262/597/716	649	882	597	1262
control	995	0.00022414	0.00083937	0.880112	15	260	-0.04845	0.78783	0.78742	0.996838	15057	159	-0.04845	control_146	1110.2/1106.8/849.5	1017.2/806.69/986	1106.8	986	-0.1666	24839	26475	0.74253	0.22888	0.77112	0.45777	1	FALSE	1000	577	423	849/1134/855	1224/850/934	849	1134	850	1224
control	995	0.00022414	0.00083937	0.880112	15	260	-0.04845	0.78783	0.78742	0.996838	15057	159	-0.04845	control_924	542.7/501.68/323.9	462.06/447/361.04	501.68	447	-0.16615	10226	11808	0.50322	0.30741	0.69259	0.61481	1	FALSE	1000	577	423	415/514/326	556/471/342	326	514	342	556
control	995	0.00022414	0.00083937	0.880112	15	260	-0.04845	0.78783	0.78742	0.996838	15057	159	-0.04845	control_513	652.54/831.58/585.21	484.49/581.76/833.99	652.54	581.76	-0.16537	27417	23425	0.46248	0.32187	0.67813	0.64374	1	FALSE	1000	577	423	499/852/589	583/613/790	499	852	583	790
control	995	0.00022414	0.00083937	0.880112	15	260	-0.04845	0.78783	0.78742	0.996838	15057	159	-0.04845	control_68	1114.2/1292.3/951.83	942.39/993.65/1006.1	1114.2	993.65	-0.165	15214	26654	0.73817	0.23021	0.76979	0.46041	1	FALSE	1000	577	423	852/1324/958	1134/1047/953	852	1324	953	1134
control	995	0.00022414	0.00083937	0.880112	15	260	-0.04845	0.78783	0.78742	0.996838	15057	159	-0.04845	control_898	780.7/575.86/506.72	513.58/471.67/818.15	575.86	513.58	-0.16483	35315	28074	0.37222	0.35487	0.64513	0.70973	1	FALSE	1000	577	423	597/590/510	618/497/775	510	597	497	775
control	995	0.00022414	0.00083937	0.880112	15	260	-0.04845	0.78783	0.78742	0.996838	15057	159	-0.04845	control_888	1099.8/618.81/1125.7	981.45/753.54/1125.4	1099.8	981.45	-0.16406	76165	59544	0.48492	0.31387	0.68613	0.62774	1	FALSE	1000	577	423	841/634/1133	1181/794/1066	634	1133	794	1181
control	995	0.00022414	0.00083937	0.880112	15	260	-0.04845	0.78783	0.78742	0.996838	15057	159	-0.04845	control_237	2047.9/1458.2/944.88	1358.7/1302.1/1205.6	1458.2	1302.1	-0.16324	155930	115650	0.45906	0.32309	0.67691	0.64619	1	FALSE	1000	577	423	1566/1494/951	1635/1372/1142	951	1566	1142	1635
control	995	0.00022414	0.00083937	0.880112	15	260	-0.04845	0.78783	0.78742	0.996838	15057	159	-0.04845	control_593	371.39/651.99/579.25	471.2/517.23/632.35	579.25	517.23	-0.16308	15967	15203	0.50299	0.30749	0.69251	0.61497	1	FALSE	1000	577	423	284/668/583	567/545/599	284	668	545	599
control	995	0.00022414	0.00083937	0.880112	15	260	-0.04845	0.78783	0.78742	0.996838	15057	159	-0.04845	control_471	1458.1/1197.6/1019.4	1069.5/1187.3/1032.5	1197.6	1069.5	-0.163	28711	28705	0.7558	0.22488	0.77512	0.44977	1	FALSE	1000	577	423	1115/1227/1026	1287/1251/978	1026	1227	978	1287
control	995	0.00022414	0.00083937	0.880112	15	260	-0.04845	0.78783	0.78742	0.996838	15057	159	-0.04845	control_567	1679.1/1037.5/963.76	1210/927.22/905.77	1037.5	927.22	-0.162	124370	91173	0.36583	0.35725	0.64275	0.71449	1	FALSE	1000	577	423	1284/1063/970	1456/977/858	970	1284	858	1456
control	995	0.00022414	0.00083937	0.880112	15	260	-0.04845	0.78783	0.78742	0.996838	15057	159	-0.04845	control_828	801.62/791.56/673.64	967.33/707.99/605.96	791.56	707.99	-0.16077	22919	21547	0.56936	0.28456	0.71544	0.56911	1	FALSE	1000	577	423	613/811/678	1164/746/574	613	811	574	1164
control	995	0.00022414	0.00083937	0.880112	15	260	-0.04845	0.78783	0.78742	0.996838	15057	159	-0.04845	control_864	1184.8/690.06/1027.3	919.13/667.18/1126.4	1027.3	919.13	-0.16042	61248	49011	0.48883	0.31248	0.68752	0.62496	1	FALSE	1000	577	423	906/707/1034	1106/703/1067	707	1034	703	1106
control	995	0.00022414	0.00083937	0.880112	15	260	-0.04845	0.78783	0.78742	0.996838	15057	159	-0.04845	control_257	649.93/681.27/635.88	359.84/581.76/722.08	649.93	581.76	-0.15959	17530	16813	0.5257	0.29955	0.70045	0.5991	1	FALSE	1000	577	423	497/698/640	433/613/684	497	698	433	684
control	995	0.00022414	0.00083937	0.880112	15	260	-0.04845	0.78783	0.78742	0.996838	15057	159	-0.04845	control_629	387.08/947.73/845.52	603.33/757.34/1211.9	845.52	757.34	-0.15871	112740	81868	0.31076	0.37799	0.62201	0.75598	1	FALSE	1000	577	423	296/971/851	726/798/1148	296	971	726	1148
control	995	0.00022414	0.00083937	0.880112	15	260	-0.04845	0.78783	0.78742	0.996838	15057	159	-0.04845	control_855	585.85/740.81/733.25	507.76/657.69/678.8	733.25	657.69	-0.15668	11177	17393	0.57295	0.28334	0.71666	0.56668	1	FALSE	1000	577	423	448/759/738	611/693/643	448	759	611	693
control	995	0.00022414	0.00083937	0.880112	15	260	-0.04845	0.78783	0.78742	0.996838	15057	159	-0.04845	control_132	1050.1/1324.5/1268.8	889.21/1139.8/1359.7	1268.8	1139.8	-0.15453	40522	37159	0.66908	0.25172	0.74828	0.50344	1	FALSE	1000	577	423	803/1357/1277	1070/1201/1288	803	1357	1070	1288
control	995	0.00022414	0.00083937	0.880112	15	260	-0.04845	0.78783	0.78742	0.996838	15057	159	-0.04845	control_460	622.47/869.65/783.92	738.79/705.14/619.68	783.92	705.14	-0.15259	10463	18620	0.57734	0.28185	0.71815	0.56371	1	FALSE	1000	577	423	476/891/789	889/743/587	476	891	587	889
control	995	0.00022414	0.00083937	0.880112	15	260	-0.04845	0.78783	0.78742	0.996838	15057	159	-0.04845	control_249	1039.6/831.58/1083	1107.8/805.74/935.33	1039.6	935.33	-0.15236	22923	24836	0.66178	0.25406	0.74594	0.50811	1	FALSE	1000	577	423	795/852/1090	1333/849/886	795	1090	849	1333
control	995	0.00022414	0.00083937	0.880112	15	260	-0.04845	0.78783	0.78742	0.996838	15057	159	-0.04845	control_642	774.16/918.45/846.52	644.88/801.94/762.2	846.52	762.2	-0.15118	6438.1	20138	0.59415	0.27621	0.72379	0.55241	1	FALSE	1000	577	423	592/941/852	776/845/722	592	941	722	845
control	995	0.00022414	0.00083937	0.880112	15	260	-0.04845	0.78783	0.78742	0.996838	15057	159	-0.04845	control_954	860.47/1145.9/1220.1	1032.1/1344.8/823.43	1145.9	1032.1	-0.15065	57068	47188	0.5235	0.30031	0.69969	0.60063	1	FALSE	1000	577	423	658/1174/1228	1242/1417/780	658	1228	780	1417
control	995	0.00022414	0.00083937	0.880112	15	260	-0.04845	0.78783	0.78742	0.996838	15057	159	-0.04845	control_40	1520.9/2084.8/1354.2	1596.4/1255.6/1370.3	1520.9	1370.3	-0.15032	102530	80555	0.53057	0.29786	0.70214	0.59572	1	FALSE	1000	577	423	1163/2136/1363	1921/1323/1298	1163	2136	1298	1921
control	995	0.00022414	0.00083937	0.880112	15	260	-0.04845	0.78783	0.78742	0.996838	15057	159	-0.04845	control_903	1081.5/864.77/734.24	914.97/779.17/707.31	864.77	779.17	-0.1502	21901	21461	0.58432	0.2795	0.7205	0.559	1	FALSE	1000	577	423	827/886/739	1101/821/670	739	886	670	1101
control	995	0.00022414	0.00083937	0.880112	15	260	-0.04845	0.78783	0.78742	0.996838	15057	159	-0.04845	control_377	431.54/467.52/381.53	388.92/385.31/641.85	431.54	388.92	-0.14965	16945	14672	0.35215	0.36236	0.63764	0.72473	1	FALSE	1000	577	423	330/479/384	468/406/608	330	479	406	608
control	995	0.00022414	0.00083937	0.880112	15	260	-0.04845	0.78783	0.78742	0.996838	15057	159	-0.04845	control_540	817.31/450.93/326.88	331.58/519.13/406.44	450.93	406.44	-0.14952	41982	31518	0.25925	0.39772	0.60228	0.79544	1	FALSE	1000	577	423	625/462/329	399/547/385	329	625	385	547
control	995	0.00022414	0.00083937	0.880112	15	260	-0.04845	0.78783	0.78742	0.996838	15057	159	-0.04845	control_491	34/1.9521/0.99356	1.6621/8.5414/0	1.9521	1.6621	-0.14918	269.52	193.36	1.3692	0.085461	0.91454	0.17092	1	FALSE	1000	577	423	2001-02-26	2000-09-02	1	26	0	9
control	995	0.00022414	0.00083937	0.880112	15	260	-0.04845	0.78783	0.78742	0.996838	15057	159	-0.04845	control_58	1324.7/1474.8/1179.4	1185.1/1194.8/1279.5	1324.7	1194.8	-0.14873	12727	31803	0.72817	0.23326	0.76674	0.46651	1	FALSE	1000	577	423	1013/1511/1187	1426/1259/1212	1013	1511	1212	1426
control	995	0.00022414	0.00083937	0.880112	15	260	-0.04845	0.78783	0.78742	0.996838	15057	159	-0.04845	control_983	969.01/1047.3/956.8	1598.1/874.07/787.54	969.01	874.07	-0.1486	134490	97365	0.30581	0.37988	0.62012	0.75975	1	FALSE	1000	577	423	741/1073/963	1923/921/746	741	1073	746	1923
control	995	0.00022414	0.00083937	0.880112	15	260	-0.04845	0.78783	0.78742	0.996838	15057	159	-0.04845	control_97	971.62/1029.7/1095.9	855.97/929.11/1108.5	1029.7	929.11	-0.14817	11318	24594	0.64149	0.2606	0.7394	0.52121	1	FALSE	1000	577	423	743/1055/1103	1030/979/1050	743	1103	979	1050
control	995	0.00022414	0.00083937	0.880112	15	260	-0.04845	0.78783	0.78742	0.996838	15057	159	-0.04845	control_418	935.01/912.59/965.74	1215.8/844.65/586.96	935.01	844.65	-0.14646	51402	41698	0.44251	0.32906	0.67094	0.65812	1	FALSE	1000	577	423	715/935/972	1463/890/556	715	972	556	1463
control	995	0.00022414	0.00083937	0.880112	15	260	-0.04845	0.78783	0.78742	0.996838	15057	159	-0.04845	control_54	1051.4/1057/632.9	951.54/949.99/671.41	1051.4	949.99	-0.14617	63195	50504	0.45121	0.32592	0.67408	0.65184	1	FALSE	1000	577	423	804/1083/637	1145/1001/636	637	1083	636	1145
control	995	0.00022414	0.00083937	0.880112	15	260	-0.04845	0.78783	0.78742	0.996838	15057	159	-0.04845	control_113	1095.9/699.82/688.54	776.19/559.94/632.35	699.82	632.35	-0.14603	45727	36012	0.3557	0.36103	0.63897	0.72206	1	FALSE	1000	577	423	838/717/693	934/590/599	693	838	590	934
control	995	0.00022414	0.00083937	0.880112	15	260	-0.04845	0.78783	0.78742	0.996838	15057	159	-0.04845	control_643	596.31/637.35/774.98	667.32/576.07/552.12	637.35	576.07	-0.1456	7381.5	15075	0.49911	0.30885	0.69115	0.6177	1	FALSE	1000	577	423	456/653/780	803/607/523	456	780	523	803
control	995	0.00022414	0.00083937	0.880112	15	260	-0.04845	0.78783	0.78742	0.996838	15057	159	-0.04845	control_969	974.24/1099/786.9	880.9/1249.9/664.02	974.24	880.9	-0.14515	58464	46724	0.43183	0.33293	0.66707	0.66586	1	FALSE	1000	577	423	745/1126/792	1060/1317/629	745	1126	629	1317
control	995	0.00022414	0.00083937	0.880112	15	260	-0.04845	0.78783	0.78742	0.996838	15057	159	-0.04845	control_283	669.54/782.78/908.12	415.52/707.99/778.04	782.78	707.99	-0.14469	29744	26027	0.46361	0.32147	0.67853	0.64293	1	FALSE	1000	577	423	512/802/914	500/746/737	512	914	500	746
control	995	0.00022414	0.00083937	0.880112	15	260	-0.04845	0.78783	0.78742	0.996838	15057	159	-0.04845	control_279	740.16/1233.7/937.92	885.05/828.52/848.77	937.92	848.77	-0.14394	32081	28841	0.52499	0.29979	0.70021	0.59959	1	FALSE	1000	577	423	566/1264/944	1065/873/804	566	1264	804	1065
control	995	0.00022414	0.00083937	0.880112	15	260	-0.04845	0.78783	0.78742	0.996838	15057	159	-0.04845	control_510	970.32/723.24/542.49	522.72/654.84/1232	723.24	654.84	-0.14313	111070	79760	0.25027	0.40119	0.59881	0.80238	1	FALSE	1000	577	423	742/741/546	629/690/1167	546	742	629	1167
control	995	0.00022414	0.00083937	0.880112	15	260	-0.04845	0.78783	0.78742	0.996838	15057	159	-0.04845	control_968	759.78/1167.3/819.69	570.92/858.88/743.2	819.69	743.2	-0.14115	41878	34414	0.41234	0.34005	0.65995	0.68009	1	FALSE	1000	577	423	581/1196/825	687/905/704	581	1196	687	905
control	995	0.00022414	0.00083937	0.880112	15	260	-0.04845	0.78783	0.78742	0.996838	15057	159	-0.04845	control_512	1106.3/866.72/1057.2	993.09/847.5/958.56	1057.2	958.56	-0.14111	13052	25263	0.62031	0.26753	0.73247	0.53506	1	FALSE	1000	577	423	846/888/1064	1195/893/908	846	1064	893	1195
control	995	0.00022414	0.00083937	0.880112	15	260	-0.04845	0.78783	0.78742	0.996838	15057	159	-0.04845	control_131	580.62/732.03/659.73	740.45/589.36/598.57	659.73	598.57	-0.14012	7925.1	15615	0.4894	0.31228	0.68772	0.62456	1	FALSE	1000	577	423	444/750/664	891/621/567	444	750	567	891
control	995	0.00022414	0.00083937	0.880112	15	260	-0.04845	0.78783	0.78742	0.996838	15057	159	-0.04845	control_188	885.32/754.47/828.63	624.11/752.59/1181.3	828.63	752.59	-0.13869	52254	41404	0.37374	0.3543	0.6457	0.7086	1	FALSE	1000	577	423	677/773/834	751/793/1119	677	834	751	1119
control	995	0.00022414	0.00083937	0.880112	15	260	-0.04845	0.78783	0.78742	0.996838	15057	159	-0.04845	control_349	1005.6/932.11/1049.2	914.97/1038.3/505.67	1005.6	914.97	-0.13615	47507	39674	0.45513	0.32451	0.67549	0.64901	1	FALSE	1000	577	423	769/955/1056	1101/1094/479	769	1056	479	1101
control	995	0.00022414	0.00083937	0.880112	15	260	-0.04845	0.78783	0.78742	0.996838	15057	159	-0.04845	control_707	995.16/547.56/649.79	1095.3/591.25/537.34	649.79	591.25	-0.13597	96677	69576	0.23239	0.40812	0.59188	0.81623	1	FALSE	1000	577	423	761/561/654	1318/623/509	561	761	509	1318
control	995	0.00022414	0.00083937	0.880112	15	260	-0.04845	0.78783	0.78742	0.996838	15057	159	-0.04845	control_479	894.47/794.49/551.43	718.01/757.34/723.14	794.49	723.14	-0.13558	17568	18876	0.51933	0.30176	0.69824	0.60353	1	FALSE	1000	577	423	684/814/555	864/798/685	555	814	685	864
control	995	0.00022414	0.00083937	0.880112	15	260	-0.04845	0.78783	0.78742	0.996838	15057	159	-0.04845	control_374	1043.5/988.72/1114.8	1145.2/949.99/723.14	1043.5	949.99	-0.13537	24409	24932	0.5925	0.27676	0.72324	0.55352	1	FALSE	1000	577	423	798/1013/1122	1378/1001/685	798	1122	685	1378
control	995	0.00022414	0.00083937	0.880112	15	260	-0.04845	0.78783	0.78742	0.996838	15057	159	-0.04845	control_84	1072.3/1505/1413.8	1287.3/1163.5/1296.4	1413.8	1287.3	-0.1352	35088	34721	0.67923	0.24849	0.75151	0.49699	1	FALSE	1000	577	423	820/1542/1423	1549/1226/1228	820	1542	1226	1549
control	995	0.00022414	0.00083937	0.880112	15	260	-0.04845	0.78783	0.78742	0.996838	15057	159	-0.04845	control_606	689.16/372.85/601.11	547.65/705.14/547.9	601.11	547.9	-0.13348	21145	18830	0.38776	0.3491	0.6509	0.6982	1	FALSE	1000	577	423	527/382/605	659/743/519	382	605	519	743
control	995	0.00022414	0.00083937	0.880112	15	260	-0.04845	0.78783	0.78742	0.996838	15057	159	-0.04845	control_205	822.55/803.28/742.19	637.4/733.61/1201.4	803.28	733.61	-0.13071	58038	45055	0.32833	0.37133	0.62867	0.74266	1	FALSE	1000	577	423	629/823/747	767/773/1138	629	823	767	1138
control	995	0.00022414	0.00083937	0.880112	15	260	-0.04845	0.78783	0.78742	0.996838	15057	159	-0.04845	control_971	1418.9/932.11/1502.3	1235.7/1296.4/1731.3	1418.9	1296.4	-0.13013	109180	84156	0.42215	0.33646	0.66354	0.67291	1	FALSE	1000	577	423	1085/955/1512	1487/1366/1640	955	1512	1366	1640
control	995	0.00022414	0.00083937	0.880112	15	260	-0.04845	0.78783	0.78742	0.996838	15057	159	-0.04845	control_245	1039.6/1203.5/1084	990.59/981.31/1352.3	1084	990.59	-0.12984	36794	33169	0.51275	0.30406	0.69594	0.60813	1	FALSE	1000	577	423	795/1233/1091	1192/1034/1281	795	1233	1034	1281
control	995	0.00022414	0.00083937	0.880112	15	260	-0.04845	0.78783	0.78742	0.996838	15057	159	-0.04845	control_313	1255.4/1167.3/1328.4	931.59/1147.4/1192.9	1255.4	1147.4	-0.12967	15432	30106	0.62245	0.26682	0.73318	0.53365	1	FALSE	1000	577	423	960/1196/1337	1121/1209/1130	960	1337	1121	1209
control	995	0.00022414	0.00083937	0.880112	15	260	-0.04845	0.78783	0.78742	0.996838	15057	159	-0.04845	control_742	664.31/1037.5/661.71	607.49/766.83/543.67	664.31	607.49	-0.12881	42189	33368	0.31132	0.37778	0.62222	0.75556	1	FALSE	1000	577	423	508/1063/666	731/808/515	508	1063	515	808
control	995	0.00022414	0.00083937	0.880112	15	260	-0.04845	0.78783	0.78742	0.996838	15057	159	-0.04845	control_535	1098.5/1556.8/1169.4	1069.5/1046.8/1429.4	1169.4	1069.5	-0.12869	71271	56848	0.41891	0.33764	0.66236	0.67528	1	FALSE	1000	577	423	840/1595/1177	1287/1103/1354	840	1595	1103	1354
control	995	0.00022414	0.00083937	0.880112	15	260	-0.04845	0.78783	0.78742	0.996838	15057	159	-0.04845	control_334	627.7/426.53/345.76	370.64/390.06/394.82	426.53	390.06	-0.12864	11848	11234	0.34413	0.36537	0.63463	0.73075	1	FALSE	1000	577	423	480/437/348	446/411/374	348	480	374	446
control	995	0.00022414	0.00083937	0.880112	15	260	-0.04845	0.78783	0.78742	0.996838	15057	159	-0.04845	control_67	925.85/636.37/1181.3	847.66/940.5/833.99	925.85	847.66	-0.12716	39471	33669	0.42617	0.33499	0.66501	0.66998	1	FALSE	1000	577	423	708/652/1189	1020/991/790	652	1189	790	1020
control	995	0.00022414	0.00083937	0.880112	15	260	-0.04845	0.78783	0.78742	0.996838	15057	159	-0.04845	control_191	1033.1/1033.6/1008.5	742.95/946.2/1290	1033.1	946.2	-0.12662	40036	34916	0.465	0.32097	0.67903	0.64193	1	FALSE	1000	577	423	790/1059/1015	894/997/1222	790	1059	894	1222
control	995	0.00022414	0.00083937	0.880112	15	260	-0.04845	0.78783	0.78742	0.996838	15057	159	-0.04845	control_17	870.93/699.82/914.08	798.62/687.11/914.22	870.93	798.62	-0.12489	14235	20731	0.50218	0.30777	0.69223	0.61554	1	FALSE	1000	577	423	666/717/920	961/724/866	666	920	724	961
control	995	0.00022414	0.00083937	0.880112	15	260	-0.04845	0.78783	0.78742	0.996838	15057	159	-0.04845	control_702	610.7/647.11/708.41	571.75/594.1/1023	647.11	594.1	-0.1231	47374	36686	0.27734	0.39076	0.60924	0.78152	1	FALSE	1000	577	423	467/663/713	688/626/969	467	713	626	969
control	995	0.00022414	0.00083937	0.880112	15	260	-0.04845	0.78783	0.78742	0.996838	15057	159	-0.04845	control_250	961.16/921.38/1018.4	882.56/1037.3/841.38	961.16	882.56	-0.12295	7625.4	22925	0.51914	0.30183	0.69817	0.60366	1	FALSE	1000	577	423	735/944/1025	1062/1093/797	735	1025	797	1093
control	995	0.00022414	0.00083937	0.880112	15	260	-0.04845	0.78783	0.78742	0.996838	15057	159	-0.04845	control_765	1254.1/815.96/769.02	959.85/655.79/749.53	815.96	749.53	-0.12236	61794	47661	0.30445	0.38039	0.61961	0.76079	1	FALSE	1000	577	423	959/836/774	1155/691/710	774	959	691	1155
control	995	0.00022414	0.00083937	0.880112	15	260	-0.04845	0.78783	0.78742	0.996838	15057	159	-0.04845	control_256	957.24/930.16/1139.6	798.62/879.76/1309	957.24	879.76	-0.12163	56215	45086	0.36488	0.3576	0.6424	0.7152	1	FALSE	1000	577	423	732/953/1147	961/927/1240	732	1147	927	1240
control	995	0.00022414	0.00083937	0.880112	15	260	-0.04845	0.78783	0.78742	0.996838	15057	159	-0.04845	control_69	897.08/1074.6/571.3	697.24/920.57/825.54	897.08	825.54	-0.11976	40786	34313	0.38623	0.34966	0.65034	0.69933	1	FALSE	1000	577	423	686/1101/575	839/970/782	575	1101	782	970
control	995	0.00022414	0.00083937	0.880112	15	260	-0.04845	0.78783	0.78742	0.996838	15057	159	-0.04845	control_783	643.39/623.69/485.85	814.41/545.7/574.29	623.69	574.29	-0.11884	19466	17892	0.36929	0.35596	0.64404	0.71191	1	FALSE	1000	577	423	492/639/489	980/575/544	489	639	544	980
control	995	0.00022414	0.00083937	0.880112	15	260	-0.04845	0.78783	0.78742	0.996838	15057	159	-0.04845	control_907	723.16/686.15/338.8	1057.1/632.06/465.55	686.15	632.06	-0.11828	82595	60481	0.22392	0.41141	0.58859	0.82282	1	FALSE	1000	577	423	553/703/341	1272/666/441	341	703	441	1272
control	995	0.00022414	0.00083937	0.880112	15	260	-0.04845	0.78783	0.78742	0.996838	15057	159	-0.04845	control_714	555.77/1082.4/1136.6	713.03/997.45/1205.6	1082.4	997.45	-0.11784	101130	76045	0.30822	0.37896	0.62104	0.75791	1	FALSE	1000	577	423	425/1109/1144	858/1051/1142	425	1144	858	1142
control	995	0.00022414	0.00083937	0.880112	15	260	-0.04845	0.78783	0.78742	0.996838	15057	159	-0.04845	control_836	655.16/616.85/387.49	728.82/568.48/452.89	616.85	568.48	-0.11763	23286	20384	0.33884	0.36736	0.63264	0.73473	1	FALSE	1000	577	423	501/632/390	877/599/429	390	632	429	877
control	995	0.00022414	0.00083937	0.880112	15	260	-0.04845	0.78783	0.78742	0.996838	15057	159	-0.04845	control_475	651.24/860.86/648.8	615.8/470.73/600.68	651.24	600.68	-0.11639	15266	15410	0.40725	0.34191	0.65809	0.68382	1	FALSE	1000	577	423	498/882/653	741/496/569	498	882	496	741
control	995	0.00022414	0.00083937	0.880112	15	260	-0.04845	0.78783	0.78742	0.996838	15057	159	-0.04845	control_304	473.39/490.95/633.89	452.91/326.47/896.27	490.95	452.91	-0.11608	58324	42733	0.19692	0.42194	0.57806	0.84389	1	FALSE	1000	577	423	362/503/638	545/344/849	362	638	344	849
control	995	0.00022414	0.00083937	0.880112	15	260	-0.04845	0.78783	0.78742	0.996838	15057	159	-0.04845	control_37	1545.7/1618.3/1314.5	1122.7/1604.8/1426.2	1545.7	1426.2	-0.11599	45685	42865	0.5771	0.28193	0.71807	0.56387	1	FALSE	1000	577	423	1182/1658/1323	1351/1691/1351	1182	1658	1351	1691
control	995	0.00022414	0.00083937	0.880112	15	260	-0.04845	0.78783	0.78742	0.996838	15057	159	-0.04845	control_463	919.32/974.08/595.14	971.48/848.45/536.29	919.32	848.45	-0.11561	55167	44080	0.33756	0.36785	0.63215	0.73569	1	FALSE	1000	577	423	703/998/599	1169/894/508	599	998	508	1169
control	995	0.00022414	0.00083937	0.880112	15	260	-0.04845	0.78783	0.78742	0.996838	15057	159	-0.04845	control_312	1057.9/948.71/980.65	1156/905.39/494.06	980.65	905.39	-0.11507	59744	47629	0.34485	0.36511	0.63489	0.73021	1	FALSE	1000	577	423	809/972/987	1391/954/468	809	987	468	1391
control	995	0.00022414	0.00083937	0.880112	15	260	-0.04845	0.78783	0.78742	0.996838	15057	159	-0.04845	control_691	844.78/594.4/818.7	860.95/681.41/755.87	818.7	755.87	-0.11505	16893	19463	0.45036	0.32623	0.67377	0.65245	1	FALSE	1000	577	423	646/609/824	1036/718/716	609	824	716	1036
control	995	0.00022414	0.00083937	0.880112	15	260	-0.04845	0.78783	0.78742	0.996838	15057	159	-0.04845	control_213	1761.5/1119.5/1539	1513.3/1259.4/1422	1539	1422	-0.11402	65065	55731	0.49573	0.31004	0.68996	0.62009	1	FALSE	1000	577	423	1347/1147/1549	1821/1327/1347	1147	1549	1327	1821
control	995	0.00022414	0.00083937	0.880112	15	260	-0.04845	0.78783	0.78742	0.996838	15057	159	-0.04845	control_568	1054/1428.9/1398.9	1385.3/1292.6/1284.8	1398.9	1292.6	-0.11397	32134	33622	0.57993	0.28098	0.71902	0.56196	1	FALSE	1000	577	423	806/1464/1408	1667/1362/1217	806	1464	1217	1667
control	995	0.00022414	0.00083937	0.880112	15	260	-0.04845	0.78783	0.78742	0.996838	15057	159	-0.04845	control_607	640.77/738.86/494.79	592.53/608.34/565.84	640.77	592.53	-0.11275	7973.1	15157	0.39188	0.34757	0.65243	0.69515	1	FALSE	1000	577	423	490/757/498	713/641/536	490	757	536	713
control	995	0.00022414	0.00083937	0.880112	15	260	-0.04845	0.78783	0.78742	0.996838	15057	159	-0.04845	control_488	729.7/1115.6/1224.1	855.14/1032.6/1253.1	1115.6	1032.6	-0.1115	60201	49030	0.37505	0.35381	0.64619	0.70762	1	FALSE	1000	577	423	558/1143/1232	1029/1088/1187	558	1232	1029	1187
control	995	0.00022414	0.00083937	0.880112	15	260	-0.04845	0.78783	0.78742	0.996838	15057	159	-0.04845	control_228	1302.5/1408.4/1566.8	1026.3/1304/1574	1408.4	1304	-0.11106	46584	42341	0.50751	0.3059	0.6941	0.61179	1	FALSE	1000	577	423	996/1443/1577	1235/1374/1491	996	1577	1235	1491
control	995	0.00022414	0.00083937	0.880112	15	260	-0.04845	0.78783	0.78742	0.996838	15057	159	-0.04845	control_39	1356.1/1347.9/1195.3	1248.2/1261.3/987.06	1347.9	1248.2	-0.11077	22935	32371	0.55407	0.28977	0.71023	0.57953	1	FALSE	1000	577	423	1037/1381/1203	1502/1329/935	1037	1381	935	1502
control	995	0.00022414	0.00083937	0.880112	15	260	-0.04845	0.78783	0.78742	0.996838	15057	159	-0.04845	control_410	704.85/894.05/748.15	859.29/692.8/479.28	748.15	692.8	-0.11074	24118	21996	0.37321	0.3545	0.6455	0.709	1	FALSE	1000	577	423	539/916/753	1034/730/454	539	916	454	1034
control	995	0.00022414	0.00083937	0.880112	15	260	-0.04845	0.78783	0.78742	0.996838	15057	159	-0.04845	control_41	1443.7/903.81/1218.1	1760.1/1037.3/1128.5	1218.1	1128.5	-0.11011	139230	102550	0.27986	0.38979	0.61021	0.77958	1	FALSE	1000	577	423	1104/926/1226	2118/1093/1069	926	1226	1069	2118
control	995	0.00022414	0.00083937	0.880112	15	260	-0.04845	0.78783	0.78742	0.996838	15057	159	-0.04845	control_35	1433.2/1048.3/1199.2	1111.9/1363.8/953.28	1199.2	1111.9	-0.10895	41538	37269	0.45223	0.32555	0.67445	0.6511	1	FALSE	1000	577	423	1096/1074/1207	1338/1437/903	1074	1207	903	1437
control	995	0.00022414	0.00083937	0.880112	15	260	-0.04845	0.78783	0.78742	0.996838	15057	159	-0.04845	control_532	1332.5/1140/1226.1	1328/1041.1/1138	1226.1	1138	-0.10741	16057	29388	0.51353	0.30379	0.69621	0.60758	1	FALSE	1000	577	423	1019/1168/1234	1598/1097/1078	1019	1234	1078	1598
control	995	0.00022414	0.00083937	0.880112	15	260	-0.04845	0.78783	0.78742	0.996838	15057	159	-0.04845	control_226	890.55/874.53/986.61	749.59/826.62/1236.2	890.55	826.62	-0.10735	45794	37598	0.3297	0.37081	0.62919	0.74163	1	FALSE	1000	577	423	681/896/993	902/871/1171	681	993	871	1171
control	995	0.00022414	0.00083937	0.880112	15	260	-0.04845	0.78783	0.78742	0.996838	15057	159	-0.04845	control_934	711.39/595.38/602.1	559.29/544.75/658.74	602.1	559.29	-0.10623	5523.2	14224	0.35896	0.35981	0.64019	0.71962	1	FALSE	1000	577	423	544/610/606	673/574/624	544	610	574	673
control	995	0.00022414	0.00083937	0.880112	15	260	-0.04845	0.78783	0.78742	0.996838	15057	159	-0.04845	control_631	1167.8/829.63/997.54	927.44/818.08/1322.8	997.54	927.44	-0.10501	56355	45507	0.32862	0.37122	0.62878	0.74244	1	FALSE	1000	577	423	893/850/1004	1116/862/1253	850	1004	862	1253
control	995	0.00022414	0.00083937	0.880112	15	260	-0.04845	0.78783	0.78742	0.996838	15057	159	-0.04845	control_420	895.78/884.29/952.83	628.26/948.1/832.93	895.78	832.93	-0.10482	14635	21335	0.43026	0.3335	0.6665	0.667	1	FALSE	1000	577	423	685/906/959	756/999/789	685	959	756	999
control	995	0.00022414	0.00083937	0.880112	15	260	-0.04845	0.78783	0.78742	0.996838	15057	159	-0.04845	control_936	1016.1/824.75/1079	1129.4/754.49/944.83	1016.1	944.83	-0.10478	27714	26563	0.43718	0.33099	0.66901	0.66198	1	FALSE	1000	577	423	777/845/1086	1359/795/895	777	1086	795	1359
control	995	0.00022414	0.00083937	0.880112	15	260	-0.04845	0.78783	0.78742	0.996838	15057	159	-0.04845	control_227	867.01/1088.3/979.65	911.65/1041.1/831.88	979.65	911.65	-0.10369	11903	23375	0.44482	0.32823	0.67177	0.65645	1	FALSE	1000	577	423	663/1115/986	1097/1097/788	663	1115	788	1097
control	995	0.00022414	0.00083937	0.880112	15	260	-0.04845	0.78783	0.78742	0.996838	15057	159	-0.04845	control_200	1106.3/1505/1875.8	1401.1/1236.6/1875.9	1505	1401.1	-0.10315	137250	103570	0.3229	0.37338	0.62662	0.74677	1	FALSE	1000	577	423	846/1542/1888	1686/1303/1777	846	1888	1303	1777
control	995	0.00022414	0.00083937	0.880112	15	260	-0.04845	0.78783	0.78742	0.996838	15057	159	-0.04845	control_112	961.16/697.86/1043.2	895.02/815.23/986	961.16	895.02	-0.10274	22677	22925	0.43681	0.33112	0.66888	0.66225	1	FALSE	1000	577	423	735/715/1050	1077/859/934	715	1050	859	1077
control	995	0.00022414	0.00083937	0.880112	15	260	-0.04845	0.78783	0.78742	0.996838	15057	159	-0.04845	control_559	661.7/645.16/480.88	442.94/600.74/831.88	645.16	600.74	-0.10274	26396	22685	0.2949	0.38404	0.61596	0.76807	1	FALSE	1000	577	423	506/661/484	533/633/788	484	661	533	788
control	995	0.00022414	0.00083937	0.880112	15	260	-0.04845	0.78783	0.78742	0.996838	15057	159	-0.04845	control_329	581.93/723.24/796.84	484.49/992.7/673.52	723.24	673.52	-0.1026	40748	32882	0.27423	0.39195	0.60805	0.78391	1	FALSE	1000	577	423	445/741/802	583/1046/638	445	802	583	1046
control	995	0.00022414	0.00083937	0.880112	15	260	-0.04845	0.78783	0.78742	0.996838	15057	159	-0.04845	control_185	1229.2/1893.5/1748.7	1628.8/1466.3/2228.5	1748.7	1628.8	-0.10236	169220	126880	0.33644	0.36827	0.63173	0.73654	1	FALSE	1000	577	423	940/1940/1760	1960/1545/2111	940	1940	1545	2111
control	995	0.00022414	0.00083937	0.880112	15	260	-0.04845	0.78783	0.78742	0.996838	15057	159	-0.04845	control_724	800.31/928.21/1003.5	821.89/864.58/1190.8	928.21	864.58	-0.10234	32568	29086	0.37309	0.35454	0.64546	0.70908	1	FALSE	1000	577	423	612/951/1010	989/911/1128	612	1010	911	1128
control	995	0.00022414	0.00083937	0.880112	15	260	-0.04845	0.78783	0.78742	0.996838	15057	159	-0.04845	control_44	924.55/717.39/710.4	599.18/762.08/668.25	717.39	668.25	-0.10222	14135	17009	0.37679	0.35316	0.64684	0.70633	1	FALSE	1000	577	423	707/735/715	721/803/633	707	735	633	803
control	995	0.00022414	0.00083937	0.880112	15	260	-0.04845	0.78783	0.78742	0.996838	15057	159	-0.04845	control_767	540.08/654.92/746.17	580.89/711.78/610.18	654.92	610.18	-0.10191	8173.5	15499	0.35934	0.35967	0.64033	0.71934	1	FALSE	1000	577	423	413/671/751	699/750/578	413	751	578	750
control	995	0.00022414	0.00083937	0.880112	15	260	-0.04845	0.78783	0.78742	0.996838	15057	159	-0.04845	control_339	748.01/789.61/785.91	703.89/745/732.64	785.91	732.64	-0.10112	607.45	18668	0.38986	0.34832	0.65168	0.69664	1	FALSE	1000	577	423	572/809/791	847/785/694	572	809	694	847
control	995	0.00022414	0.00083937	0.880112	15	260	-0.04845	0.78783	0.78742	0.996838	15057	159	-0.04845	control_799	880.08/709.58/788.89	692.25/737.41/791.76	788.89	737.41	-0.097233	4900	18740	0.37607	0.35343	0.64657	0.70687	1	FALSE	1000	577	423	673/727/794	833/777/750	673	794	750	833
control	995	0.00022414	0.00083937	0.880112	15	260	-0.04845	0.78783	0.78742	0.996838	15057	159	-0.04845	control_50	1006.9/1144.9/737.22	899.18/941.45/1237.3	1006.9	941.45	-0.096907	45265	38190	0.33507	0.36879	0.63121	0.73757	1	FALSE	1000	577	423	770/1173/742	1082/992/1172	742	1173	992	1172
control	995	0.00022414	0.00083937	0.880112	15	260	-0.04845	0.78783	0.78742	0.996838	15057	159	-0.04845	control_390	1050.1/905.76/1435.7	982.28/1037.3/866.71	1050.1	982.28	-0.096201	46478	39349	0.34181	0.36625	0.63375	0.7325	1	FALSE	1000	577	423	803/928/1445	1182/1093/821	803	1445	821	1182
control	995	0.00022414	0.00083937	0.880112	15	260	-0.04845	0.78783	0.78742	0.996838	15057	159	-0.04845	control_650	1345.6/1299.1/1362.2	1259.8/1182.5/1358.7	1345.6	1259.8	-0.094954	4545.8	32316	0.47716	0.31662	0.68338	0.63325	1	FALSE	1000	577	423	1029/1331/1371	1516/1246/1287	1029	1371	1246	1516
control	995	0.00022414	0.00083937	0.880112	15	260	-0.04845	0.78783	0.78742	0.996838	15057	159	-0.04845	control_866	958.55/534.87/713.38	668.15/502.99/752.7	713.38	668.15	-0.094353	31600	26704	0.27677	0.39098	0.60902	0.78196	1	FALSE	1000	577	423	733/548/718	804/530/713	548	733	530	804
control	995	0.00022414	0.00083937	0.880112	15	260	-0.04845	0.78783	0.78742	0.996838	15057	159	-0.04845	control_873	1051.4/583.67/958.79	1137.7/756.39/898.38	958.79	898.38	-0.09378	56680	45409	0.28347	0.38841	0.61159	0.77682	1	FALSE	1000	577	423	804/598/965	1369/797/851	598	965	797	1369
control	995	0.00022414	0.00083937	0.880112	15	260	-0.04845	0.78783	0.78742	0.996838	15057	159	-0.04845	control_315	490.39/466.54/366.62	437.12/406.19/553.18	466.54	437.12	-0.093762	6244.3	10965	0.28096	0.38937	0.61063	0.77874	1	FALSE	1000	577	423	375/478/369	526/428/524	369	478	428	526
control	995	0.00022414	0.00083937	0.880112	15	260	-0.04845	0.78783	0.78742	0.996838	15057	159	-0.04845	control_566	916.7/787.66/519.63	738.79/679.52/757.98	787.66	738.79	-0.092286	23093	21632	0.33227	0.36984	0.63016	0.73969	1	FALSE	1000	577	423	701/807/523	889/716/718	523	807	716	889
control	995	0.00022414	0.00083937	0.880112	15	260	-0.04845	0.78783	0.78742	0.996838	15057	159	-0.04845	control_744	1111.5/1150.7/874.34	1073.7/567.53/1043	1111.5	1043	-0.09173	71208	56335	0.28876	0.38638	0.61362	0.77277	1	FALSE	1000	577	423	850/1179/880	1292/598/988	850	1179	598	1292
control	995	0.00022414	0.00083937	0.880112	15	260	-0.04845	0.78783	0.78742	0.996838	15057	159	-0.04845	control_64	1081.5/958.47/656.74	706.38/899.69/917.39	958.47	899.69	-0.091194	35962	31595	0.33065	0.37046	0.62954	0.74091	1	FALSE	1000	577	423	827/982/661	850/948/869	661	982	850	948
control	995	0.00022414	0.00083937	0.880112	15	260	-0.04845	0.78783	0.78742	0.996838	15057	159	-0.04845	control_976	859.16/809.13/937.92	614.14/1021.2/806.54	859.16	806.54	-0.091075	22948	22114	0.35386	0.36172	0.63828	0.72344	1	FALSE	1000	577	423	657/829/944	739/1076/764	657	944	739	1076
control	995	0.00022414	0.00083937	0.880112	15	260	-0.04845	0.78783	0.78742	0.996838	15057	159	-0.04845	control_708	1268.5/1076.6/1203.2	1402/932.91/1129.6	1203.2	1129.6	-0.091021	33291	31804	0.41286	0.33986	0.66014	0.67971	1	FALSE	1000	577	423	970/1103/1211	1687/983/1070	970	1211	983	1687
control	995	0.00022414	0.00083937	0.880112	15	260	-0.04845	0.78783	0.78742	0.996838	15057	159	-0.04845	control_366	604.16/438.24/447.1	486.99/387.21/420.16	447.1	420.16	-0.089461	7574.1	10499	0.26296	0.39629	0.60371	0.79258	1	FALSE	1000	577	423	462/449/450	586/408/398	449	462	398	586
control	995	0.00022414	0.00083937	0.880112	15	260	-0.04845	0.78783	0.78742	0.996838	15057	159	-0.04845	control_696	758.47/1171.2/912.09	642.39/857.94/1056.7	912.09	857.94	-0.088208	44185	36700	0.28269	0.38871	0.61129	0.77742	1	FALSE	1000	577	423	580/1200/918	773/904/1001	580	1200	773	1001
control	995	0.00022414	0.00083937	0.880112	15	260	-0.04845	0.78783	0.78742	0.996838	15057	159	-0.04845	control_271	342.62/490.95/506.72	462.06/523.87/455	490.95	462.06	-0.087312	6530.2	11550	0.26881	0.39404	0.60596	0.78807	1	FALSE	1000	577	423	262/503/510	556/552/431	262	510	431	556
control	995	0.00022414	0.00083937	0.880112	15	260	-0.04845	0.78783	0.78742	0.996838	15057	159	-0.04845	control_749	1497.3/942.85/956.8	900.84/876.92/961.72	956.8	900.84	-0.086851	74159	57045	0.23434	0.40736	0.59264	0.81472	1	FALSE	1000	577	423	1145/966/963	1084/924/911	963	1145	911	1084
control	995	0.00022414	0.00083937	0.880112	15	260	-0.04845	0.78783	0.78742	0.996838	15057	159	-0.04845	control_579	884.01/542.68/855.46	818.57/675.72/805.48	855.46	805.48	-0.086737	28914	26061	0.30956	0.37845	0.62155	0.75689	1	FALSE	1000	577	423	676/556/861	985/712/763	556	861	712	985
control	995	0.00022414	0.00083937	0.880112	15	260	-0.04845	0.78783	0.78742	0.996838	15057	159	-0.04845	control_921	935.01/906.74/1334.4	874.25/1132.2/880.44	935.01	880.44	-0.086664	55926	44714	0.25808	0.39817	0.60183	0.79634	1	FALSE	1000	577	423	715/929/1343	1052/1193/834	715	1343	834	1193
control	995	0.00022414	0.00083937	0.880112	15	260	-0.04845	0.78783	0.78742	0.996838	15057	159	-0.04845	control_626	1103.7/1054.1/683.57	993.09/1101.8/805.48	1054.1	993.09	-0.085959	46696	39527	0.30697	0.37943	0.62057	0.75887	1	FALSE	1000	577	423	844/1080/688	1195/1161/763	688	1080	763	1195
control	995	0.00022414	0.00083937	0.880112	15	260	-0.04845	0.78783	0.78742	0.996838	15057	159	-0.04845	control_167	860.47/705.67/839.56	895.02/630.17/791.76	839.56	791.76	-0.084468	13785	19969	0.33826	0.36758	0.63242	0.73516	1	FALSE	1000	577	423	658/723/845	1077/664/750	658	845	664	1077
control	995	0.00022414	0.00083937	0.880112	15	260	-0.04845	0.78783	0.78742	0.996838	15057	159	-0.04845	control_49	872.24/842.32/642.84	794.47/949.04/744.25	842.32	794.47	-0.084269	16776	20036	0.33803	0.36767	0.63233	0.73534	1	FALSE	1000	577	423	667/863/647	956/1000/705	647	863	705	1000
control	995	0.00022414	0.00083937	0.880112	15	260	-0.04845	0.78783	0.78742	0.996838	15057	159	-0.04845	control_299	745.39/358.2/363.64	343.22/235.36/618.63	363.64	343.22	-0.083168	58311	41708	0.15315	0.43914	0.56086	0.87828	1	FALSE	1000	577	423	570/367/366	413/248/586	366	570	248	586
control	995	0.00022414	0.00083937	0.880112	15	260	-0.04845	0.78783	0.78742	0.996838	15057	159	-0.04845	control_769	924.55/996.53/986.61	931.59/803.84/1087.3	986.61	931.59	-0.082694	11133	23544	0.35856	0.35996	0.64004	0.71993	1	FALSE	1000	577	423	707/1021/993	1121/847/1030	707	1021	847	1121
control	995	0.00022414	0.00083937	0.880112	15	260	-0.04845	0.78783	0.78742	0.996838	15057	159	-0.04845	control_995	1217.5/889.17/894.21	765.38/844.65/896.27	894.21	844.65	-0.082161	28368	26011	0.30727	0.37932	0.62068	0.75863	1	FALSE	1000	577	423	931/911/900	921/890/849	900	931	849	921
control	995	0.00022414	0.00083937	0.880112	15	260	-0.04845	0.78783	0.78742	0.996838	15057	159	-0.04845	control_166	880.08/683.22/1041.3	592.53/831.36/946.94	880.08	831.36	-0.082068	33783	29506	0.28364	0.38834	0.61166	0.77669	1	FALSE	1000	577	423	673/700/1048	713/876/897	673	1048	713	897
control	995	0.00022414	0.00083937	0.880112	15	260	-0.04845	0.78783	0.78742	0.996838	15057	159	-0.04845	control_302	363.54/489.97/994.56	462.89/624.47/325.15	489.97	462.89	-0.08186	78918	56455	0.14153	0.44372	0.55628	0.88745	1	FALSE	1000	577	423	278/502/1001	557/658/308	278	1001	308	658
control	995	0.00022414	0.00083937	0.880112	15	260	-0.04845	0.78783	0.78742	0.996838	15057	159	-0.04845	control_972	882.7/818.89/825.65	995.58/780.11/570.07	825.65	780.11	-0.081744	23461	22185	0.30572	0.37991	0.62009	0.75981	1	FALSE	1000	577	423	675/839/831	1198/822/540	675	839	540	1198
control	995	0.00022414	0.00083937	0.880112	15	260	-0.04845	0.78783	0.78742	0.996838	15057	159	-0.04845	control_32	802.93/1016.1/1269.8	960.68/877.87/1229.9	1016.1	960.68	-0.080769	47279	39606	0.27825	0.39041	0.60959	0.78082	1	FALSE	1000	577	423	614/1041/1278	1156/925/1165	614	1278	925	1165
control	995	0.00022414	0.00083937	0.880112	15	260	-0.04845	0.78783	0.78742	0.996838	15057	159	-0.04845	control_853	1107.6/994.58/775.97	1224.1/827.57/940.61	994.58	940.61	-0.080406	38430	33533	0.29472	0.38411	0.61589	0.76821	1	FALSE	1000	577	423	847/1019/781	1473/872/891	781	1019	872	1473
control	995	0.00022414	0.00083937	0.880112	15	260	-0.04845	0.78783	0.78742	0.996838	15057	159	-0.04845	control_542	240.62/597.33/317.94	269.26/633.96/300.87	317.94	300.87	-0.079365	48997	35136	0.1548	0.43849	0.56151	0.87698	1	FALSE	1000	577	423	184/612/320	324/668/285	184	612	285	668
control	995	0.00022414	0.00083937	0.880112	15	260	-0.04845	0.78783	0.78742	0.996838	15057	159	-0.04845	control_147	1299.9/961.39/1274.7	1206.7/932.91/1311.2	1274.7	1206.7	-0.079117	46169	40973	0.33632	0.36831	0.63169	0.73663	1	FALSE	1000	577	423	994/985/1283	1452/983/1242	985	1283	983	1452
control	995	0.00022414	0.00083937	0.880112	15	260	-0.04845	0.78783	0.78742	0.996838	15057	159	-0.04845	control_666	690.47/850.13/934.94	781.17/804.79/1274.2	850.13	804.79	-0.07897	63398	49007	0.20488	0.41883	0.58117	0.83766	1	FALSE	1000	577	423	528/871/941	940/848/1207	528	941	848	1207
control	995	0.00022414	0.00083937	0.880112	15	260	-0.04845	0.78783	0.78742	0.996838	15057	159	-0.04845	control_61	618.54/781.8/498.77	778.68/585.56/439.16	618.54	585.56	-0.078927	24932	21495	0.22499	0.41099	0.58901	0.82199	1	FALSE	1000	577	423	473/801/502	937/617/416	473	801	416	937
control	995	0.00022414	0.00083937	0.880112	15	260	-0.04845	0.78783	0.78742	0.996838	15057	159	-0.04845	control_145	1562.7/1021.9/661.71	1382/968.03/754.81	1021.9	968.03	-0.07807	159760	114640	0.16096	0.43606	0.56394	0.87212	1	FALSE	1000	577	423	1195/1047/666	1663/1020/715	666	1195	715	1663
control	995	0.00022414	0.00083937	0.880112	15	260	-0.04845	0.78783	0.78742	0.996838	15057	159	-0.04845	control_906	571.47/807.18/947.86	721.34/764.93/964.89	807.18	764.93	-0.077465	29309	25934	0.26236	0.39652	0.60348	0.79304	1	FALSE	1000	577	423	437/827/954	868/806/914	437	954	806	914
control	995	0.00022414	0.00083937	0.880112	15	260	-0.04845	0.78783	0.78742	0.996838	15057	159	-0.04845	control_211	1278.9/1161.5/927.99	1009.7/1100.9/1205.6	1161.5	1100.9	-0.077225	21897	27810	0.36333	0.35818	0.64182	0.71636	1	FALSE	1000	577	423	978/1190/934	1215/1160/1142	934	1190	1142	1215
control	995	0.00022414	0.00083937	0.880112	15	260	-0.04845	0.78783	0.78742	0.996838	15057	159	-0.04845	control_945	632.93/460.69/692.51	600.84/664.33/523.62	632.93	600.84	-0.074944	10803	14968	0.26229	0.39655	0.60345	0.7931	1	FALSE	1000	577	423	484/472/697	723/700/496	472	697	496	723
control	995	0.00022414	0.00083937	0.880112	15	260	-0.04845	0.78783	0.78742	0.996838	15057	159	-0.04845	control_589	721.85/594.4/521.62	486.99/564.68/703.08	594.4	564.68	-0.073882	11683	14039	0.25086	0.40096	0.59904	0.80192	1	FALSE	1000	577	423	552/609/525	586/595/666	525	609	586	666
control	995	0.00022414	0.00083937	0.880112	15	260	-0.04845	0.78783	0.78742	0.996838	15057	159	-0.04845	control_673	1174.3/641.25/870.36	852.64/827.57/690.41	870.36	827.57	-0.072653	41080	34292	0.2311	0.40862	0.59138	0.81724	1	FALSE	1000	577	423	898/657/876	1026/872/654	657	898	654	1026
control	995	0.00022414	0.00083937	0.880112	15	260	-0.04845	0.78783	0.78742	0.996838	15057	159	-0.04845	control_694	1320.8/977.01/937.92	999.74/766.83/929	977.01	929	-0.072622	37752	32938	0.26455	0.39568	0.60432	0.79136	1	FALSE	1000	577	423	1010/1001/944	1203/808/880	944	1010	808	1203
control	995	0.00022414	0.00083937	0.880112	15	260	-0.04845	0.78783	0.78742	0.996838	15057	159	-0.04845	control_248	1214.9/1287.4/1411.9	1610.5/1224.3/967	1287.4	1224.3	-0.072472	59037	49655	0.28327	0.38848	0.61152	0.77697	1	FALSE	1000	577	423	929/1319/1421	1938/1290/916	929	1421	916	1938
control	995	0.00022414	0.00083937	0.880112	15	260	-0.04845	0.78783	0.78742	0.996838	15057	159	-0.04845	control_949	757.16/907.71/1168.4	838.51/863.63/1018.7	907.71	863.63	-0.07174	28832	26429	0.27115	0.39314	0.60686	0.78627	1	FALSE	1000	577	423	579/930/1176	1009/910/965	579	1176	910	1009
control	995	0.00022414	0.00083937	0.880112	15	260	-0.04845	0.78783	0.78742	0.996838	15057	159	-0.04845	control_99	2098.9/1409.4/1001.5	1341.3/1420.7/839.27	1409.4	1341.3	-0.0714	225020	161310	0.16989	0.43255	0.56745	0.8651	1	FALSE	1000	577	423	1605/1444/1008	1614/1497/795	1008	1605	795	1614
control	995	0.00022414	0.00083937	0.880112	15	260	-0.04845	0.78783	0.78742	0.996838	15057	159	-0.04845	control_595	1201.8/999.46/782.93	961.51/842.75/951.17	999.46	951.17	-0.071376	24920	24566	0.30811	0.379	0.621	0.758	1	FALSE	1000	577	423	919/1024/788	1157/888/901	788	1024	888	1157
control	995	0.00022414	0.00083937	0.880112	15	260	-0.04845	0.78783	0.78742	0.996838	15057	159	-0.04845	control_91	935.01/778.88/855.46	814.41/642.5/977.56	855.46	814.41	-0.070848	17091	20355	0.28767	0.3868	0.6132	0.7736	1	FALSE	1000	577	423	715/798/861	980/677/926	715	861	677	980
control	995	0.00022414	0.00083937	0.880112	15	260	-0.04845	0.78783	0.78742	0.996838	15057	159	-0.04845	control_712	944.16/718.36/1429.7	742.11/899.69/974.39	944.16	899.69	-0.069525	79295	60367	0.18108	0.42815	0.57185	0.85631	1	FALSE	1000	577	423	722/736/1439	893/948/923	722	1439	893	948
control	995	0.00022414	0.00083937	0.880112	15	260	-0.04845	0.78783	0.78742	0.996838	15057	159	-0.04845	control_243	423.7/747.64/568.32	644.05/440.36/541.56	568.32	541.56	-0.069442	18455	16773	0.20659	0.41817	0.58183	0.83633	1	FALSE	1000	577	423	324/766/572	775/464/513	324	766	464	775
control	995	0.00022414	0.00083937	0.880112	15	260	-0.04845	0.78783	0.78742	0.996838	15057	159	-0.04845	control_681	1124.6/1326.4/1232	1174.3/1111.3/1433.6	1232	1174.3	-0.069222	22918	29534	0.33613	0.36839	0.63161	0.73678	1	FALSE	1000	577	423	860/1359/1240	1413/1171/1358	860	1359	1171	1413
control	995	0.00022414	0.00083937	0.880112	15	260	-0.04845	0.78783	0.78742	0.996838	15057	159	-0.04845	control_825	983.39/1129.3/864.4	767.88/963.28/937.44	983.39	937.44	-0.068965	16215	23466	0.29996	0.3821	0.6179	0.76421	1	FALSE	1000	577	423	752/1157/870	924/1015/888	752	1157	888	1015
control	995	0.00022414	0.00083937	0.880112	15	260	-0.04845	0.78783	0.78742	0.996838	15057	159	-0.04845	control_747	814.7/711.53/1013.4	705.55/777.27/914.22	814.7	777.27	-0.067772	18510	19366	0.26898	0.39397	0.60603	0.78794	1	FALSE	1000	577	423	623/729/1020	849/819/866	623	1020	819	866
control	995	0.00022414	0.00083937	0.880112	15	260	-0.04845	0.78783	0.78742	0.996838	15057	159	-0.04845	control_359	1107.6/856.96/814.72	817.74/657.69/1116.9	856.96	817.74	-0.067504	44934	36753	0.20458	0.41895	0.58105	0.8379	1	FALSE	1000	577	423	847/878/820	984/693/1058	820	878	693	1058
control	995	0.00022414	0.00083937	0.880112	15	260	-0.04845	0.78783	0.78742	0.996838	15057	159	-0.04845	control_957	1071/1037.5/698.47	1296.4/990.8/835.04	1037.5	990.8	-0.066411	58434	47218	0.21502	0.41488	0.58512	0.82975	1	FALSE	1000	577	423	819/1063/703	1560/1044/791	703	1063	791	1560
control	995	0.00022414	0.00083937	0.880112	15	260	-0.04845	0.78783	0.78742	0.996838	15057	159	-0.04845	control_444	465.54/579.76/533.54	197.79/509.64/512	533.54	509.64	-0.066009	26004	21527	0.16314	0.43521	0.56479	0.87041	1	FALSE	1000	577	423	356/594/537	238/537/485	356	594	238	537
control	995	0.00022414	0.00083937	0.880112	15	260	-0.04845	0.78783	0.78742	0.996838	15057	159	-0.04845	control_172	877.47/862.81/1075	915.8/656.74/838.21	877.47	838.21	-0.065961	19550	20890	0.27163	0.39295	0.60705	0.78591	1	FALSE	1000	577	423	671/884/1082	1102/692/794	671	1082	692	1102
control	995	0.00022414	0.00083937	0.880112	15	260	-0.04845	0.78783	0.78742	0.996838	15057	159	-0.04845	control_395	1052.7/470.45/552.42	527.71/485.91/698.86	552.42	527.71	-0.065908	72010	52349	0.11889	0.45268	0.54732	0.90536	1	FALSE	1000	577	423	805/482/556	635/512/662	482	805	512	662
control	995	0.00022414	0.00083937	0.880112	15	260	-0.04845	0.78783	0.78742	0.996838	15057	159	-0.04845	control_494	725.78/836.46/861.42	813.58/643.45/799.15	836.46	799.15	-0.065754	9331.1	19894	0.26454	0.39568	0.60432	0.79137	1	FALSE	1000	577	423	555/857/867	979/678/757	555	867	678	979
control	995	0.00022414	0.00083937	0.880112	15	260	-0.04845	0.78783	0.78742	0.996838	15057	159	-0.04845	control_129	1650.3/1373.3/1286.7	1313.9/1207.2/1335.4	1373.3	1313.9	-0.06376	24025	32993	0.32709	0.3718	0.6282	0.7436	1	FALSE	1000	577	423	1262/1407/1295	1581/1272/1265	1262	1407	1265	1581
control	995	0.00022414	0.00083937	0.880112	15	260	-0.04845	0.78783	0.78742	0.996838	15057	159	-0.04845	control_94	886.62/591.48/539.5	565.94/448.9/768.53	591.48	565.94	-0.063575	36139	28749	0.15098	0.43999	0.56001	0.87999	1	FALSE	1000	577	423	678/606/543	681/473/728	543	678	473	728
control	995	0.00022414	0.00083937	0.880112	15	260	-0.04845	0.78783	0.78742	0.996838	15057	159	-0.04845	control_989	963.78/1036.5/1133.7	1564/691.85/993.39	1036.5	993.39	-0.061289	107810	80129	0.15263	0.43935	0.56065	0.87869	1	FALSE	1000	577	423	737/1062/1141	1882/729/941	737	1141	729	1882
control	995	0.00022414	0.00083937	0.880112	15	260	-0.04845	0.78783	0.78742	0.996838	15057	159	-0.04845	control_140	910.16/837.44/893.21	895.02/597.9/856.16	893.21	856.16	-0.061061	17902	21272	0.25408	0.39972	0.60028	0.79944	1	FALSE	1000	577	423	696/858/899	1077/630/811	696	899	630	1077
control	995	0.00022414	0.00083937	0.880112	15	260	-0.04845	0.78783	0.78742	0.996838	15057	159	-0.04845	control_804	793.78/483.14/610.05	585.05/1005/299.81	610.05	585.05	-0.060264	76903	56074	0.11243	0.45524	0.54476	0.91048	1	FALSE	1000	577	423	607/495/614	704/1059/284	495	614	284	1059
control	995	0.00022414	0.00083937	0.880112	15	260	-0.04845	0.78783	0.78742	0.996838	15057	159	-0.04845	control_529	758.47/675.42/726.29	568.43/696.6/789.65	726.29	696.6	-0.060143	7177.4	17224	0.22627	0.4105	0.5895	0.82099	1	FALSE	1000	577	423	580/692/731	684/734/748	580	731	684	748
control	995	0.00022414	0.00083937	0.880112	15	260	-0.04845	0.78783	0.78742	0.996838	15057	159	-0.04845	control_858	1033.1/914.54/936.93	1027.2/898.74/722.08	936.93	898.74	-0.059964	14362	22335	0.2555	0.39917	0.60083	0.79833	1	FALSE	1000	577	423	790/937/943	1236/947/684	790	943	684	1236
control	995	0.00022414	0.00083937	0.880112	15	260	-0.04845	0.78783	0.78742	0.996838	15057	159	-0.04845	control_336	833.01/1016.1/697.48	949.87/799.1/784.37	833.01	799.1	-0.059888	18706	19810	0.24094	0.4048	0.5952	0.8096	1	FALSE	1000	577	423	637/1041/702	1143/842/743	637	1041	743	1143
control	995	0.00022414	0.00083937	0.880112	15	260	-0.04845	0.78783	0.78742	0.996838	15057	159	-0.04845	control_110	1286.8/992.63/1252.9	1203.3/873.12/1207.7	1252.9	1203.3	-0.058161	44486	39672	0.24874	0.40178	0.59822	0.80356	1	FALSE	1000	577	423	984/1017/1261	1448/920/1144	984	1261	920	1448
control	995	0.00022414	0.00083937	0.880112	15	260	-0.04845	0.78783	0.78742	0.996838	15057	159	-0.04845	control_321	580.62/861.84/600.11	396.4/1001.2/576.4	600.11	576.4	-0.05806	70442	51687	0.10998	0.45621	0.54379	0.91242	1	FALSE	1000	577	423	444/883/604	477/1055/546	444	883	477	1055
control	995	0.00022414	0.00083937	0.880112	15	260	-0.04845	0.78783	0.78742	0.996838	15057	159	-0.04845	control_432	554.47/773.02/540.5	532.69/619.73/393.77	554.47	532.69	-0.057688	18709	16832	0.16784	0.43336	0.56664	0.86671	1	FALSE	1000	577	423	424/792/544	641/653/373	424	792	373	653
control	995	0.00022414	0.00083937	0.880112	15	260	-0.04845	0.78783	0.78742	0.996838	15057	159	-0.04845	control_997	988.62/1180/1375.1	885.88/1134.1/1538.1	1180	1134.1	-0.057211	74883	59343	0.18849	0.42524	0.57476	0.85049	1	FALSE	1000	577	423	756/1209/1384	1066/1195/1457	756	1384	1066	1457
control	995	0.00022414	0.00083937	0.880112	15	260	-0.04845	0.78783	0.78742	0.996838	15057	159	-0.04845	control_584	1116.8/855.98/992.57	1089.5/954.74/616.52	992.57	954.74	-0.056005	41659	35669	0.20031	0.42062	0.57938	0.84124	1	FALSE	1000	577	423	854/877/999	1311/1006/584	854	999	584	1311
control	995	0.00022414	0.00083937	0.880112	15	260	-0.04845	0.78783	0.78742	0.996838	15057	159	-0.04845	control_760	1040.9/1034.6/1009.5	1033/995.55/993.39	1034.6	995.55	-0.055452	519.4	24713	0.2484	0.40191	0.59809	0.80383	1	FALSE	1000	577	423	796/1060/1016	1243/1049/941	796	1060	941	1243
control	995	0.00022414	0.00083937	0.880112	15	260	-0.04845	0.78783	0.78742	0.996838	15057	159	-0.04845	control_753	778.08/619.78/645.82	507.76/621.62/858.27	645.82	621.62	-0.054994	21784	19616	0.17273	0.43143	0.56857	0.86286	1	FALSE	1000	577	423	595/635/650	611/655/813	595	650	611	813
control	995	0.00022414	0.00083937	0.880112	15	260	-0.04845	0.78783	0.78742	0.996838	15057	159	-0.04845	control_894	549.24/692.01/967.73	649.87/666.23/670.36	692.01	666.23	-0.054691	24173	21580	0.17549	0.43035	0.56965	0.8607	1	FALSE	1000	577	423	420/709/974	782/702/635	420	974	635	782
control	995	0.00022414	0.00083937	0.880112	15	260	-0.04845	0.78783	0.78742	0.996838	15057	159	-0.04845	control_206	528.31/827.68/495.79	491.97/638.71/508.84	528.31	508.84	-0.054082	26957	22121	0.13121	0.44781	0.55219	0.89561	1	FALSE	1000	577	423	404/848/499	592/673/482	404	848	482	673
control	995	0.00022414	0.00083937	0.880112	15	260	-0.04845	0.78783	0.78742	0.996838	15057	159	-0.04845	control_77	1244.9/753.5/945.87	968.16/911.08/899.44	945.87	911.08	-0.054005	32460	29157	0.20374	0.41928	0.58072	0.83856	1	FALSE	1000	577	423	952/772/952	1165/960/852	772	952	852	1165
control	995	0.00022414	0.00083937	0.880112	15	260	-0.04845	0.78783	0.78742	0.996838	15057	159	-0.04845	control_698	884.01/858.91/960.78	817.74/852.24/913.16	884.01	852.24	-0.052736	2856.2	21049	0.21895	0.41334	0.58666	0.82669	1	FALSE	1000	577	423	676/880/967	984/898/865	676	967	865	984
control	995	0.00022414	0.00083937	0.880112	15	260	-0.04845	0.78783	0.78742	0.996838	15057	159	-0.04845	control_225	648.62/640.28/531.56	383.11/714.63/617.57	640.28	617.57	-0.052009	19071	17763	0.17037	0.43236	0.56764	0.86472	1	FALSE	1000	577	423	496/656/535	461/753/585	496	656	461	753
control	995	0.00022414	0.00083937	0.880112	15	260	-0.04845	0.78783	0.78742	0.996838	15057	159	-0.04845	control_659	542.7/693.96/926	669.81/645.35/1109.5	693.96	669.81	-0.051017	67665	50591	0.10874	0.4567	0.5433	0.91341	1	FALSE	1000	577	423	415/711/932	806/680/1051	415	932	680	1051
control	995	0.00022414	0.00083937	0.880112	15	260	-0.04845	0.78783	0.78742	0.996838	15057	159	-0.04845	control_539	1029.2/689.08/400.41	1185.9/665.28/388.49	689.08	665.28	-0.050636	136660	96547	0.094572	0.46233	0.53767	0.92465	1	FALSE	1000	577	423	787/706/403	1427/701/368	403	787	368	1427
control	995	0.00022414	0.00083937	0.880112	15	260	-0.04845	0.78783	0.78742	0.996838	15057	159	-0.04845	control_748	377.93/463.62/468.96	358.18/512.48/447.61	463.62	447.61	-0.050584	4894.6	10895	0.15337	0.43905	0.56095	0.8781	1	FALSE	1000	577	423	289/475/472	431/540/424	289	475	424	540
control	995	0.00022414	0.00083937	0.880112	15	260	-0.04845	0.78783	0.78742	0.996838	15057	159	-0.04845	control_31	795.08/614.9/497.77	398.07/779.17/594.35	614.9	594.35	-0.048968	29717	24656	0.13096	0.4479	0.5521	0.8958	1	FALSE	1000	577	423	608/630/501	479/821/563	501	630	479	821
control	995	0.00022414	0.00083937	0.880112	15	260	-0.04845	0.78783	0.78742	0.996838	15057	159	-0.04845	control_391	860.47/846.22/741.2	697.24/822.82/818.15	846.22	818.15	-0.048609	6468.7	20131	0.19784	0.42159	0.57841	0.84317	1	FALSE	1000	577	423	658/867/746	839/867/775	658	867	775	867
control	995	0.00022414	0.00083937	0.880112	15	260	-0.04845	0.78783	0.78742	0.996838	15057	159	-0.04845	control_455	503.47/510.47/386.5	419.67/486.86/559.51	503.47	486.86	-0.048291	5880.8	11851	0.15255	0.43938	0.56062	0.87876	1	FALSE	1000	577	423	385/523/389	505/513/530	385	523	505	530
control	995	0.00022414	0.00083937	0.880112	15	260	-0.04845	0.78783	0.78742	0.996838	15057	159	-0.04845	control_692	919.32/668.58/600.11	646.55/661.48/485.61	668.58	646.55	-0.048282	23419	20889	0.15248	0.4394	0.5606	0.87881	1	FALSE	1000	577	423	703/685/604	778/697/460	604	703	460	778
control	995	0.00022414	0.00083937	0.880112	15	260	-0.04845	0.78783	0.78742	0.996838	15057	159	-0.04845	control_649	1214.9/981.89/1605.6	1372/1174.9/1121.1	1214.9	1174.9	-0.048187	62175	51155	0.17659	0.42992	0.57008	0.85983	1	FALSE	1000	577	423	929/1006/1616	1651/1238/1062	929	1616	1062	1651
control	995	0.00022414	0.00083937	0.880112	15	260	-0.04845	0.78783	0.78742	0.996838	15057	159	-0.04845	control_186	1515.6/1284.5/1050.2	1243.2/1304.9/1031.4	1284.5	1243.2	-0.047034	39250	36439	0.216	0.41449	0.58551	0.82899	1	FALSE	1000	577	423	1159/1316/1057	1496/1375/977	1057	1316	977	1496
control	995	0.00022414	0.00083937	0.880112	15	260	-0.04845	0.78783	0.78742	0.996838	15057	159	-0.04845	control_380	513.93/611/566.33	566.77/460.29/548.95	566.33	548.95	-0.044881	3230.1	13363	0.15033	0.44025	0.55975	0.88051	1	FALSE	1000	577	423	393/626/570	682/485/520	393	626	485	682
control	995	0.00022414	0.00083937	0.880112	15	260	-0.04845	0.78783	0.78742	0.996838	15057	159	-0.04845	control_527	618.54/712.51/463.99	610.81/599.8/460.28	618.54	599.8	-0.044331	13075	14621	0.15505	0.43839	0.56161	0.87678	1	FALSE	1000	577	423	473/730/467	735/632/436	467	730	436	735
control	995	0.00022414	0.00083937	0.880112	15	260	-0.04845	0.78783	0.78742	0.996838	15057	159	-0.04845	control_665	921.93/1426/704.44	847.66/1060.1/894.16	921.93	894.16	-0.044077	82767	62502	0.11124	0.45571	0.54429	0.91143	1	FALSE	1000	577	423	705/1461/709	1020/1117/847	705	1461	847	1117
control	995	0.00022414	0.00083937	0.880112	15	260	-0.04845	0.78783	0.78742	0.996838	15057	159	-0.04845	control_528	741.47/811.08/963.76	1021.3/786.76/666.13	811.08	786.76	-0.043878	24434	22715	0.16141	0.43589	0.56411	0.87177	1	FALSE	1000	577	423	567/831/970	1229/829/631	567	970	631	1229
control	995	0.00022414	0.00083937	0.880112	15	260	-0.04845	0.78783	0.78742	0.996838	15057	159	-0.04845	control_676	472.08/529.01/602.1	482.83/513.43/689.36	529.01	513.43	-0.043038	10117	12465	0.13953	0.44452	0.55548	0.88903	1	FALSE	1000	577	423	361/542/606	581/541/653	361	606	541	653
control	995	0.00022414	0.00083937	0.880112	15	260	-0.04845	0.78783	0.78742	0.996838	15057	159	-0.04845	control_118	1822.9/1138.1/1136.6	1625.5/1105.6/961.72	1138.1	1105.6	-0.041657	190010	135750	0.089344	0.4644	0.5356	0.92881	1	FALSE	1000	577	423	1394/1166/1144	1956/1165/911	1144	1394	911	1956
control	995	0.00022414	0.00083937	0.880112	15	260	-0.04845	0.78783	0.78742	0.996838	15057	159	-0.04845	control_9	1082.8/1159.5/1187.3	918.29/1126.5/1570.9	1159.5	1126.5	-0.041635	61863	50496	0.14691	0.4416	0.5584	0.8832	1	FALSE	1000	577	423	828/1188/1195	1105/1187/1488	828	1195	1105	1488
control	995	0.00022414	0.00083937	0.880112	15	260	-0.04845	0.78783	0.78742	0.996838	15057	159	-0.04845	control_772	1447.6/1087.3/1024.4	1538.2/748.8/1056.7	1087.3	1056.7	-0.041101	115120	85412	0.10473	0.4583	0.5417	0.91659	1	FALSE	1000	577	423	1107/1114/1031	1851/789/1001	1031	1114	789	1851
control	995	0.00022414	0.00083937	0.880112	15	260	-0.04845	0.78783	0.78742	0.996838	15057	159	-0.04845	control_942	506.08/534.87/333.84	374.8/568.48/491.95	506.08	491.95	-0.040786	12519	12318	0.12736	0.44933	0.55067	0.89865	1	FALSE	1000	577	423	387/548/336	451/599/466	336	548	451	599
control	995	0.00022414	0.00083937	0.880112	15	260	-0.04845	0.78783	0.78742	0.996838	15057	159	-0.04845	control_443	523.08/353.32/790.88	508.59/478.32/895.22	523.08	508.59	-0.040444	62731	45928	0.077379	0.46916	0.53084	0.93832	1	FALSE	1000	577	423	400/362/796	612/504/848	362	796	504	848
control	995	0.00022414	0.00083937	0.880112	15	260	-0.04845	0.78783	0.78742	0.996838	15057	159	-0.04845	control_940	689.16/652.97/703.44	525.21/728.87/670.36	689.16	670.36	-0.039852	6500.9	16326	0.14716	0.4415	0.5585	0.883	1	FALSE	1000	577	423	527/669/708	632/768/635	527	708	632	768
control	995	0.00022414	0.00083937	0.880112	15	260	-0.04845	0.78783	0.78742	0.996838	15057	159	-0.04845	control_619	551.85/548.53/583.22	316.62/537.16/825.54	551.85	537.16	-0.038858	33199	26471	0.09077	0.46384	0.53616	0.92768	1	FALSE	1000	577	423	422/562/587	381/566/782	422	587	381	782
control	995	0.00022414	0.00083937	0.880112	15	260	-0.04845	0.78783	0.78742	0.996838	15057	159	-0.04845	control_363	694.39/621.73/639.85	494.47/733.61/622.85	639.85	622.85	-0.038796	8013.3	15135	0.13821	0.44504	0.55496	0.89007	1	FALSE	1000	577	423	531/637/644	595/773/590	531	644	590	773
control	995	0.00022414	0.00083937	0.880112	15	260	-0.04845	0.78783	0.78742	0.996838	15057	159	-0.04845	control_988	417.16/507.54/540.5	324.1/635.86/494.06	507.54	494.06	-0.038758	14562	13691	0.11522	0.45414	0.54586	0.90827	1	FALSE	1000	577	423	319/520/544	390/670/468	319	544	390	670
control	995	0.00022414	0.00083937	0.880112	15	260	-0.04845	0.78783	0.78742	0.996838	15057	159	-0.04845	control_389	891.85/912.59/987.6	888.38/987.01/611.24	912.59	888.38	-0.038755	23147	22679	0.1608	0.43613	0.56387	0.87225	1	FALSE	1000	577	423	682/935/994	1069/1040/579	682	994	579	1069
control	995	0.00022414	0.00083937	0.880112	15	260	-0.04845	0.78783	0.78742	0.996838	15057	159	-0.04845	control_8	1208.3/950.66/1310.5	1176.7/802.89/1315.4	1208.3	1176.7	-0.038165	58954	48954	0.14269	0.44327	0.55673	0.88653	1	FALSE	1000	577	423	924/974/1319	1416/846/1246	924	1319	846	1416
control	995	0.00022414	0.00083937	0.880112	15	260	-0.04845	0.78783	0.78742	0.996838	15057	159	-0.04845	control_533	1108.9/866.72/955.81	826.05/1113.2/931.11	955.81	931.11	-0.03773	18897	22794	0.16359	0.43503	0.56497	0.87006	1	FALSE	1000	577	423	848/888/962	994/1173/882	848	962	882	1173
control	995	0.00022414	0.00083937	0.880112	15	260	-0.04845	0.78783	0.78742	0.996838	15057	159	-0.04845	control_337	566.24/582.69/688.54	547.65/609.29/567.96	582.69	567.96	-0.036893	3398.7	13757	0.12565	0.45001	0.54999	0.90001	1	FALSE	1000	577	423	433/597/693	659/642/538	433	693	538	659
control	995	0.00022414	0.00083937	0.880112	15	260	-0.04845	0.78783	0.78742	0.996838	15057	159	-0.04845	control_219	1035.7/768.14/735.24	981.45/748.8/462.39	768.14	748.8	-0.036746	52208	40884	0.095762	0.46185	0.53815	0.92371	1	FALSE	1000	577	423	792/787/740	1181/789/438	740	792	438	1181
control	995	0.00022414	0.00083937	0.880112	15	260	-0.04845	0.78783	0.78742	0.996838	15057	159	-0.04845	control_36	921.93/1148.8/732.26	806.94/898.74/975.45	921.93	898.74	-0.036707	25439	24283	0.14879	0.44086	0.55914	0.88172	1	FALSE	1000	577	423	705/1177/737	971/947/924	705	1177	924	971
control	995	0.00022414	0.00083937	0.880112	15	260	-0.04845	0.78783	0.78742	0.996838	15057	159	-0.04845	control_967	941.55/1009.2/1112.8	983.95/842.75/1285.8	1009.2	983.95	-0.036552	31592	29093	0.14817	0.4411	0.5589	0.88221	1	FALSE	1000	577	423	720/1034/1120	1184/888/1218	720	1120	888	1218
control	995	0.00022414	0.00083937	0.880112	15	260	-0.04845	0.78783	0.78742	0.996838	15057	159	-0.04845	control_939	1188.7/896/793.86	997.24/874.07/372.65	896	874.07	-0.035709	90674	67563	0.084749	0.46623	0.53377	0.93246	1	FALSE	1000	577	423	909/918/799	1200/921/353	799	918	353	1200
control	995	0.00022414	0.00083937	0.880112	15	260	-0.04845	0.78783	0.78742	0.996838	15057	159	-0.04845	control_851	859.16/480.21/707.42	837.68/691.85/675.63	707.42	691.85	-0.032048	24045	21619	0.10585	0.45785	0.54215	0.9157	1	FALSE	1000	577	423	657/492/712	1008/729/640	492	712	640	1008
control	995	0.00022414	0.00083937	0.880112	15	260	-0.04845	0.78783	0.78742	0.996838	15057	159	-0.04845	control_797	656.47/898.93/797.83	781.17/691.85/1044.1	797.83	781.17	-0.030402	26824	24202	0.10708	0.45736	0.54264	0.91473	1	FALSE	1000	577	423	502/921/803	940/729/989	502	921	729	989
control	995	0.00022414	0.00083937	0.880112	15	260	-0.04845	0.78783	0.78742	0.996838	15057	159	-0.04845	control_175	384.46/515.35/337.81	437.12/285.66/376.88	384.46	376.88	-0.028681	7814.1	9000.3	0.08001	0.46811	0.53189	0.93623	1	FALSE	1000	577	423	294/528/340	526/301/357	294	528	301	526
control	995	0.00022414	0.00083937	0.880112	15	260	-0.04845	0.78783	0.78742	0.996838	15057	159	-0.04845	control_978	669.54/800.35/588.19	474.52/656.74/695.69	669.54	656.74	-0.027818	14612	15852	0.10171	0.45949	0.54051	0.91899	1	FALSE	1000	577	423	512/820/592	571/692/659	512	820	571	692
control	995	0.00022414	0.00083937	0.880112	15	260	-0.04845	0.78783	0.78742	0.996838	15057	159	-0.04845	control_229	1309/1076.6/1242.9	1608.1/1219.5/1081	1242.9	1219.5	-0.027427	50547	43632	0.11215	0.45535	0.54465	0.91071	1	FALSE	1000	577	423	1001/1103/1251	1935/1285/1024	1001	1251	1024	1935
control	995	0.00022414	0.00083937	0.880112	15	260	-0.04845	0.78783	0.78742	0.996838	15057	159	-0.04845	control_544	861.78/874.53/895.2	712.2/931.01/858.27	874.53	858.27	-0.027044	6804.6	20818	0.11269	0.45514	0.54486	0.91028	1	FALSE	1000	577	423	659/896/901	857/981/813	659	901	813	981
control	995	0.00022414	0.00083937	0.880112	15	260	-0.04845	0.78783	0.78742	0.996838	15057	159	-0.04845	control_221	814.7/979.94/808.76	684.77/800.04/805.48	814.7	800.04	-0.026156	10164	19366	0.10531	0.45807	0.54193	0.91613	1	FALSE	1000	577	423	623/1004/814	824/843/763	623	1004	763	843
control	995	0.00022414	0.00083937	0.880112	15	260	-0.04845	0.78783	0.78742	0.996838	15057	159	-0.04845	control_381	402.77/369.92/567.32	373.13/395.75/428.61	402.77	395.75	-0.025308	7436.9	9437.8	0.072296	0.47118	0.52882	0.94237	1	FALSE	1000	577	423	308/379/571	449/417/406	308	571	406	449
control	995	0.00022414	0.00083937	0.880112	15	260	-0.04845	0.78783	0.78742	0.996838	15057	159	-0.04845	control_481	853.93/842.32/691.52	964.83/828.52/523.62	842.32	828.52	-0.023807	33605	29082	0.080934	0.46775	0.53225	0.93549	1	FALSE	1000	577	423	653/863/696	1161/873/496	653	863	496	1161
control	995	0.00022414	0.00083937	0.880112	15	260	-0.04845	0.78783	0.78742	0.996838	15057	159	-0.04845	control_846	238/358.2/297.08	292.52/442.25/252.31	297.08	292.52	-0.022196	7815.7	7516.5	0.05289	0.47891	0.52109	0.95782	1	FALSE	1000	577	423	182/367/299	352/466/239	182	367	239	466
control	995	0.00022414	0.00083937	0.880112	15	260	-0.04845	0.78783	0.78742	0.996838	15057	159	-0.04845	control_993	754.54/660.78/674.63	609.15/664.33/781.2	674.63	664.33	-0.022159	5820.6	15975	0.081478	0.46753	0.53247	0.93506	1	FALSE	1000	577	423	577/677/679	733/700/740	577	679	700	740
control	995	0.00022414	0.00083937	0.880112	15	260	-0.04845	0.78783	0.78742	0.996838	15057	159	-0.04845	control_209	1033.1/904.78/789.88	1022.2/891.15/642.91	904.78	891.15	-0.021876	27114	25260	0.085767	0.46583	0.53417	0.93165	1	FALSE	1000	577	423	790/927/795	1230/939/609	790	927	609	1230
control	995	0.00022414	0.00083937	0.880112	15	260	-0.04845	0.78783	0.78742	0.996838	15057	159	-0.04845	control_516	498.24/752.52/1129.7	741.28/656.74/849.82	752.52	741.28	-0.02168	56460	43593	0.054034	0.47845	0.52155	0.95691	1	FALSE	1000	577	423	381/771/1137	892/692/805	381	1137	692	892
control	995	0.00022414	0.00083937	0.880112	15	260	-0.04845	0.78783	0.78742	0.996838	15057	159	-0.04845	control_756	1101.1/1489.4/1558.9	1269/1468.2/1504.3	1489.4	1468.2	-0.020724	49154	44717	0.10052	0.45996	0.54004	0.91993	1	FALSE	1000	577	423	842/1526/1569	1527/1547/1425	842	1569	1425	1547
control	995	0.00022414	0.00083937	0.880112	15	260	-0.04845	0.78783	0.78742	0.996838	15057	159	-0.04845	control_407	859.16/911.62/1139.6	829.37/898.74/1028.2	911.62	898.74	-0.020492	19079	21720	0.087336	0.4652	0.5348	0.9304	1	FALSE	1000	577	423	657/934/1147	998/947/974	657	1147	947	998
control	995	0.00022414	0.00083937	0.880112	15	260	-0.04845	0.78783	0.78742	0.996838	15057	159	-0.04845	control_678	1373.1/1328.4/735.24	1391.2/1309.7/898.38	1328.4	1309.7	-0.02044	132410	98902	0.059483	0.47628	0.52372	0.95257	1	FALSE	1000	577	423	1050/1361/740	1674/1380/851	740	1361	851	1674
control	995	0.00022414	0.00083937	0.880112	15	260	-0.04845	0.78783	0.78742	0.996838	15057	159	-0.04845	control_357	809.47/1024.8/638.86	799.46/823.77/541.56	809.47	799.46	-0.017934	35647	30178	0.057639	0.47702	0.52298	0.95404	1	FALSE	1000	577	423	619/1050/643	962/868/513	619	1050	513	962
control	995	0.00022414	0.00083937	0.880112	15	260	-0.04845	0.78783	0.78742	0.996838	15057	159	-0.04845	control_658	974.24/615.88/590.18	608.32/681.41/598.57	615.88	608.32	-0.017789	33630	27272	0.045902	0.48169	0.51831	0.96339	1	FALSE	1000	577	423	745/631/594	732/718/567	594	745	567	732
control	995	0.00022414	0.00083937	0.880112	15	260	-0.04845	0.78783	0.78742	0.996838	15057	159	-0.04845	control_557	670.85/1096.1/1124.7	944.89/1082.9/1262.6	1096.1	1082.9	-0.0175	58246	47568	0.060647	0.47582	0.52418	0.95164	1	FALSE	1000	577	423	513/1123/1132	1137/1141/1196	513	1132	1137	1196
control	995	0.00022414	0.00083937	0.880112	15	260	-0.04845	0.78783	0.78742	0.996838	15057	159	-0.04845	control_421	923.24/777.9/600.11	1033.8/768.73/541.56	777.9	768.73	-0.017092	43651	35258	0.048877	0.48051	0.51949	0.96102	1	FALSE	1000	577	423	706/797/604	1244/810/513	604	797	513	1244
control	995	0.00022414	0.00083937	0.880112	15	260	-0.04845	0.78783	0.78742	0.996838	15057	159	-0.04845	control_435	494.31/656.87/195.73	583.39/488.76/371.6	494.31	488.76	-0.016269	34564	26920	0.035521	0.48583	0.51417	0.97166	1	FALSE	1000	577	423	378/673/197	702/515/352	197	673	352	702
control	995	0.00022414	0.00083937	0.880112	15	260	-0.04845	0.78783	0.78742	0.996838	15057	159	-0.04845	control_440	447.23/361.13/645.82	309.15/442.25/749.53	447.23	442.25	-0.016119	39746	29998	0.035081	0.48601	0.51399	0.97202	1	FALSE	1000	577	423	342/370/650	372/466/710	342	650	372	710
control	995	0.00022414	0.00083937	0.880112	15	260	-0.04845	0.78783	0.78742	0.996838	15057	159	-0.04845	control_861	683.93/896/692.51	796.96/685.21/620.74	692.51	685.21	-0.015274	14531	16407	0.057017	0.47727	0.52273	0.95453	1	FALSE	1000	577	423	523/918/697	959/722/588	523	918	588	959
control	995	0.00022414	0.00083937	0.880112	15	260	-0.04845	0.78783	0.78742	0.996838	15057	159	-0.04845	control_358	766.31/954.56/775.97	767.88/912.98/592.24	775.97	767.88	-0.015111	20973	20124	0.057069	0.47724	0.52276	0.95449	1	FALSE	1000	577	423	586/978/781	924/962/561	586	978	561	962
control	995	0.00022414	0.00083937	0.880112	15	260	-0.04845	0.78783	0.78742	0.996838	15057	159	-0.04845	control_571	476/322.09/240.44	635.74/223.97/318.82	322.09	318.82	-0.014704	34948	25803	0.049698	0.48018	0.51982	0.96036	1	FALSE	1000	577	423	364/330/242	765/236/302	242	364	236	765
control	995	0.00022414	0.00083937	0.880112	15	260	-0.04845	0.78783	0.78742	0.996838	15057	159	-0.04845	control_11	1105/967.25/859.43	1068.7/780.11/957.5	967.25	957.5	-0.014599	18609	23073	0.06418	0.47441	0.52559	0.94883	1	FALSE	1000	577	423	845/991/865	1286/822/907	845	991	822	1286
control	995	0.00022414	0.00083937	0.880112	15	260	-0.04845	0.78783	0.78742	0.996838	15057	159	-0.04845	control_875	571.47/494.85/761.07	565.94/520.08/740.03	571.47	565.94	-0.014008	18558	16867	0.042597	0.48301	0.51699	0.96602	1	FALSE	1000	577	423	437/507/766	681/548/701	437	766	548	701
control	995	0.00022414	0.00083937	0.880112	15	260	-0.04845	0.78783	0.78742	0.996838	15057	159	-0.04845	control_515	707.47/1099/636.87	420.5/1084.8/700.97	707.47	700.97	-0.01329	96062	69631	0.029328	0.4883	0.5117	0.9766	1	FALSE	1000	577	423	541/1126/641	506/1143/664	541	1126	506	1143
control	995	0.00022414	0.00083937	0.880112	15	260	-0.04845	0.78783	0.78742	0.996838	15057	159	-0.04845	control_72	1006.9/1018/1427.7	1008.9/954.74/1403	1018	1008.9	-0.01298	81569	62482	0.036543	0.48542	0.51458	0.97085	1	FALSE	1000	577	423	770/1043/1437	1214/1006/1329	770	1437	1006	1329
control	995	0.00022414	0.00083937	0.880112	15	260	-0.04845	0.78783	0.78742	0.996838	15057	159	-0.04845	control_604	1037/1203.5/999.52	1218.3/1027.8/691.47	1037	1027.8	-0.012836	44630	38011	0.047158	0.48119	0.51881	0.96239	1	FALSE	1000	577	423	793/1233/1006	1466/1083/655	793	1233	655	1466
control	995	0.00022414	0.00083937	0.880112	15	260	-0.04845	0.78783	0.78742	0.996838	15057	159	-0.04845	control_506	944.16/907.71/569.31	900.84/876.92/1108.5	907.71	900.84	-0.010948	39881	33795	0.037369	0.4851	0.5149	0.97019	1	FALSE	1000	577	423	722/930/573	1084/924/1050	573	930	924	1084
control	995	0.00022414	0.00083937	0.880112	15	260	-0.04845	0.78783	0.78742	0.996838	15057	159	-0.04845	control_807	1016.1/836.46/837.57	770.37/831.36/925.83	837.57	831.36	-0.010725	11128	19921	0.044003	0.48245	0.51755	0.9649	1	FALSE	1000	577	423	777/857/843	927/876/877	777	857	876	927
control	995	0.00022414	0.00083937	0.880112	15	260	-0.04845	0.78783	0.78742	0.996838	15057	159	-0.04845	control_728	1337.8/1093.2/576.27	806.1/1192.9/1085.2	1093.2	1085.2	-0.010481	104130	78136	0.028392	0.48867	0.51133	0.97735	1	FALSE	1000	577	423	1023/1120/580	970/1257/1028	580	1120	970	1257
control	995	0.00022414	0.00083937	0.880112	15	260	-0.04845	0.78783	0.78742	0.996838	15057	159	-0.04845	control_53	796.39/824.75/661.71	610.81/912.03/790.7	796.39	790.7	-0.010327	16506	18922	0.041347	0.48351	0.51649	0.96702	1	FALSE	1000	577	423	609/845/666	735/961/749	609	845	735	961
control	995	0.00022414	0.00083937	0.880112	15	260	-0.04845	0.78783	0.78742	0.996838	15057	159	-0.04845	control_57	1118.1/1199.5/1154.5	1160.1/1146.4/1104.2	1154.5	1146.4	-0.010117	1330.8	27640	0.048568	0.48063	0.51937	0.96126	1	FALSE	1000	577	423	855/1229/1162	1396/1208/1046	855	1229	1046	1396
control	995	0.00022414	0.00083937	0.880112	15	260	-0.04845	0.78783	0.78742	0.996838	15057	159	-0.04845	control_270	635.54/1218.1/789.88	488.65/940.5/784.37	789.88	784.37	-0.010091	79753	59423	0.023377	0.49067	0.50933	0.98135	1	FALSE	1000	577	423	486/1248/795	588/991/743	486	1248	588	991
control	995	0.00022414	0.00083937	0.880112	15	260	-0.04845	0.78783	0.78742	0.996838	15057	159	-0.04845	control_524	676.08/375.77/908.12	671.48/510.59/830.82	676.08	671.48	-0.0098483	48825	37887	0.023993	0.49043	0.50957	0.98086	1	FALSE	1000	577	423	517/385/914	808/538/787	385	914	538	808
control	995	0.00022414	0.00083937	0.880112	15	260	-0.04845	0.78783	0.78742	0.996838	15057	159	-0.04845	control_534	1072.3/1112.7/945.87	1276.5/931.96/1066.2	1072.3	1066.2	-0.0081967	19961	25633	0.037981	0.48485	0.51515	0.9697	1	FALSE	1000	577	423	820/1140/952	1536/982/1010	820	1140	982	1536
control	995	0.00022414	0.00083937	0.880112	15	260	-0.04845	0.78783	0.78742	0.996838	15057	159	-0.04845	control_111	1397.9/1177.1/734.24	760.4/1270.8/1170.7	1177.1	1170.7	-0.0077959	105820	79944	0.022475	0.49103	0.50897	0.98207	1	FALSE	1000	577	423	1069/1206/739	915/1339/1109	739	1206	915	1339
control	995	0.00022414	0.00083937	0.880112	15	260	-0.04845	0.78783	0.78742	0.996838	15057	159	-0.04845	control_663	500.85/637.35/853.47	634.08/763.03/495.11	637.35	634.08	-0.0074103	25320	21905	0.022108	0.49118	0.50882	0.98236	1	FALSE	1000	577	423	383/653/859	763/804/469	383	859	469	804
control	995	0.00022414	0.00083937	0.880112	15	260	-0.04845	0.78783	0.78742	0.996838	15057	159	-0.04845	control_320	1282.9/718.36/672.64	659.01/721.27/714.69	718.36	714.69	-0.0073717	80972	59659	0.017088	0.49318	0.50682	0.98637	1	FALSE	1000	577	423	981/736/677	793/760/677	677	981	677	793
control	995	0.00022414	0.00083937	0.880112	15	260	-0.04845	0.78783	0.78742	0.996838	15057	159	-0.04845	control_975	559.7/787.66/860.43	442.94/783.91/867.77	787.66	783.91	-0.0068747	45138	36329	0.019693	0.49214	0.50786	0.98429	1	FALSE	1000	577	423	428/807/866	533/826/822	428	866	533	826
control	995	0.00022414	0.00083937	0.880112	15	260	-0.04845	0.78783	0.78742	0.996838	15057	159	-0.04845	control_452	358.31/274.27/305.02	261.78/303.69/452.89	305.02	303.69	-0.006282	6950.3	7107	0.01596	0.49363	0.50637	0.98727	1	FALSE	1000	577	423	274/281/307	315/320/429	274	307	315	429
control	995	0.00022414	0.00083937	0.880112	15	260	-0.04845	0.78783	0.78742	0.996838	15057	159	-0.04845	control_43	969.01/894.05/648.8	963.17/890.2/654.52	894.05	890.2	-0.0062093	31659	28204	0.022889	0.49087	0.50913	0.98174	1	FALSE	1000	577	423	741/916/653	1159/938/620	653	916	620	1159
control	995	0.00022414	0.00083937	0.880112	15	260	-0.04845	0.78783	0.78742	0.996838	15057	159	-0.04845	control_242	986.01/931.14/929.97	1023.8/928.17/797.04	931.14	928.17	-0.0046065	7339.9	22194	0.019946	0.49204	0.50796	0.98409	1	FALSE	1000	577	423	754/954/936	1232/978/755	754	954	755	1232
control	995	0.00022414	0.00083937	0.880112	15	260	-0.04845	0.78783	0.78742	0.996838	15057	159	-0.04845	control_356	1016.1/802.3/725.3	877.57/800.04/596.46	802.3	800.04	-0.0040573	24773	22870	0.014917	0.49405	0.50595	0.9881	1	FALSE	1000	577	423	777/822/730	1056/843/565	730	822	565	1056
control	995	0.00022414	0.00083937	0.880112	15	260	-0.04845	0.78783	0.78742	0.996838	15057	159	-0.04845	control_509	978.16/966.27/1217.1	738.79/975.62/1026.1	978.16	975.62	-0.0037545	28969	27092	0.015461	0.49383	0.50617	0.98766	1	FALSE	1000	577	423	748/990/1225	889/1028/972	748	1225	889	1028
control	995	0.00022414	0.00083937	0.880112	15	260	-0.04845	0.78783	0.78742	0.996838	15057	159	-0.04845	control_543	354.39/466.54/402.39	387.26/401.45/478.22	402.39	401.45	-0.0033917	3128.9	9428.7	0.0097767	0.4961	0.5039	0.9922	1	FALSE	1000	577	423	271/478/405	466/423/453	271	478	423	466
control	995	0.00022414	0.00083937	0.880112	15	260	-0.04845	0.78783	0.78742	0.996838	15057	159	-0.04845	control_258	779.39/852.08/1351.2	850.15/768.73/1108.5	852.08	850.15	-0.0032656	81952	61392	0.0081528	0.49675	0.50325	0.99349	1	FALSE	1000	577	423	596/873/1360	1023/810/1050	596	1360	810	1050
control	995	0.00022414	0.00083937	0.880112	15	260	-0.04845	0.78783	0.78742	0.996838	15057	159	-0.04845	control_98	1785/1211.3/1412.8	1693.6/1295.4/1410.4	1412.8	1410.4	-0.002511	68149	56754	0.01032	0.49588	0.50412	0.99177	1	FALSE	1000	577	423	1365/1241/1422	2038/1365/1336	1241	1422	1336	2038
control	995	0.00022414	0.00083937	0.880112	15	260	-0.04845	0.78783	0.78742	0.996838	15057	159	-0.04845	control_620	672.16/854.03/722.32	915.8/722.22/688.3	722.32	722.22	-0.00019452	14622	17128	0.00074504	0.4997	0.5003	0.99941	1	FALSE	1000	577	423	514/875/727	1102/761/652	514	875	652	1102
control	995	0.00022414	0.00083937	0.880112	15	260	-0.04845	0.78783	0.78742	0.996838	15057	159	-0.04845	control_10	1261.9/1213.2/1447.6	1067/1262.2/2030.1	1261.9	1262.2	0.00033667	166130	120840	0.00084791	0.50027	0.49973	0.99947	1	TRUE	1000	577	423	965/1243/1457	1284/1330/1923	965	1457	1284	1923
control	995	0.00022414	0.00083937	0.880112	15	260	-0.04845	0.78783	0.78742	0.996838	15057	159	-0.04845	control_829	350.46/555.36/523.61	524.38/569.43/408.55	523.61	524.38	0.0021316	11608	12335	0.0069843	0.50279	0.49721	0.99443	1	TRUE	1000	577	423	268/569/527	631/600/387	268	569	387	631
control	995	0.00022414	0.00083937	0.880112	15	260	-0.04845	0.78783	0.78742	0.996838	15057	159	-0.04845	control_889	928.47/867.69/832.61	869.26/693.75/1045.1	867.69	869.26	0.0026025	16664	20652	0.010914	0.50435	0.49565	0.99129	1	TRUE	1000	577	423	710/889/838	1046/731/990	710	889	731	1046
control	995	0.00022414	0.00083937	0.880112	15	260	-0.04845	0.78783	0.78742	0.996838	15057	159	-0.04845	control_686	788.55/989.7/855.46	818.57/912.98/857.21	855.46	857.21	0.0029517	6775.3	20355	0.012295	0.5049	0.4951	0.99019	1	TRUE	1000	577	423	603/1014/861	985/962/812	603	1014	812	985
control	995	0.00022414	0.00083937	0.880112	15	260	-0.04845	0.78783	0.78742	0.996838	15057	159	-0.04845	control_638	829.08/852.08/671.65	831.04/778.22/859.32	829.08	831.04	0.0033873	7226.2	19715	0.013897	0.50554	0.49446	0.98891	1	TRUE	1000	577	423	634/873/676	1000/820/814	634	873	814	1000
control	995	0.00022414	0.00083937	0.880112	15	260	-0.04845	0.78783	0.78742	0.996838	15057	159	-0.04845	control_143	606.77/911.62/497.77	608.32/775.37/438.11	606.77	608.32	0.0036589	40422	31727	0.0086647	0.50329	0.49671	0.99341	1	TRUE	1000	577	423	464/934/501	732/817/415	464	934	415	817
control	995	0.00022414	0.00083937	0.880112	15	260	-0.04845	0.78783	0.78742	0.996838	15057	159	-0.04845	control_71	419.77/331.85/529.57	498.62/275.22/421.22	419.77	421.22	0.0049398	11773	11130	0.01368	0.50544	0.49456	0.98912	1	TRUE	1000	577	423	321/340/533	600/290/399	321	533	290	600
control	995	0.00022414	0.00083937	0.880112	15	260	-0.04845	0.78783	0.78742	0.996838	15057	159	-0.04845	control_282	1336.5/845.25/1028.3	1391.2/1022.1/1032.5	1028.3	1032.5	0.0057587	64310	51061	0.018219	0.50727	0.49273	0.98547	1	TRUE	1000	577	423	1022/866/1035	1674/1077/978	866	1035	978	1674
control	995	0.00022414	0.00083937	0.880112	15	260	-0.04845	0.78783	0.78742	0.996838	15057	159	-0.04845	control_811	312.54/389.44/591.17	391.42/380.57/406.44	389.44	391.42	0.0072976	11738	10865	0.018995	0.50753	0.49247	0.98494	1	TRUE	1000	577	423	239/399/595	471/401/385	239	595	385	471
control	995	0.00022414	0.00083937	0.880112	15	260	-0.04845	0.78783	0.78742	0.996838	15057	159	-0.04845	control_397	551.85/292.81/848.5	722.17/541.9/555.29	551.85	555.29	0.0089398	45783	34860	0.018405	0.50657	0.49343	0.98686	1	TRUE	1000	577	423	422/300/854	869/571/526	300	854	526	869
control	995	0.00022414	0.00083937	0.880112	15	260	-0.04845	0.78783	0.78742	0.996838	15057	159	-0.04845	control_485	1612.4/1247.4/1055.2	1559.9/1223.3/1256.3	1247.4	1256.3	0.010234	65861	53877	0.038285	0.51527	0.48473	0.96946	1	TRUE	1000	577	423	1233/1278/1062	1877/1289/1190	1062	1278	1190	1877
control	995	0.00022414	0.00083937	0.880112	15	260	-0.04845	0.78783	0.78742	0.996838	15057	159	-0.04845	control_814	640.77/605.14/644.82	645.71/788.66/648.19	640.77	648.19	0.016567	5255.9	15157	0.060207	0.524	0.476	0.95199	1	TRUE	1000	577	423	490/620/649	777/831/614	490	649	614	831
control	995	0.00022414	0.00083937	0.880112	15	260	-0.04845	0.78783	0.78742	0.996838	15057	159	-0.04845	control_697	1146.9/965.3/812.73	891.7/976.57/1043	965.3	976.57	0.016727	16964	23025	0.074261	0.5296	0.4704	0.9408	1	TRUE	1000	577	423	877/989/818	1073/1029/988	818	989	988	1073
control	995	0.00022414	0.00083937	0.880112	15	260	-0.04845	0.78783	0.78742	0.996838	15057	159	-0.04845	control_821	1497.3/1251.3/1289.6	1293.9/1304.9/1479	1289.6	1304.9	0.016992	18756	30944	0.086927	0.53464	0.46536	0.93073	1	TRUE	1000	577	423	1145/1282/1298	1557/1375/1401	1145	1298	1375	1557
control	995	0.00022414	0.00083937	0.880112	15	260	-0.04845	0.78783	0.78742	0.996838	15057	159	-0.04845	control_295	921.93/941.87/771	933.25/1017.4/496.17	921.93	933.25	0.01759	55324	44206	0.053848	0.52147	0.47853	0.95706	1	TRUE	1000	577	423	705/965/776	1123/1072/470	705	965	470	1123
control	995	0.00022414	0.00083937	0.880112	15	260	-0.04845	0.78783	0.78742	0.996838	15057	159	-0.04845	control_114	411.93/556.34/351.72	417.18/676.67/267.09	411.93	417.18	0.018238	28586	22276	0.035196	0.51263	0.48737	0.97474	1	TRUE	1000	577	423	315/570/354	502/713/253	315	570	253	713
control	995	0.00022414	0.00083937	0.880112	15	260	-0.04845	0.78783	0.78742	0.996838	15057	159	-0.04845	control_156	737.54/1009.2/893.21	905/1024/721.03	893.21	905	0.018889	21425	21374	0.080606	0.53212	0.46788	0.93576	1	TRUE	1000	577	423	564/1034/899	1089/1079/683	564	1034	683	1089
control	995	0.00022414	0.00083937	0.880112	15	260	-0.04845	0.78783	0.78742	0.996838	15057	159	-0.04845	control_326	1424.1/1110.7/1226.1	1264.8/1242.3/828.71	1226.1	1242.3	0.018971	56021	47143	0.074807	0.52982	0.47018	0.94037	1	TRUE	1000	577	423	1089/1138/1234	1522/1309/785	1089	1234	785	1522
control	995	0.00022414	0.00083937	0.880112	15	260	-0.04845	0.78783	0.78742	0.996838	15057	159	-0.04845	control_148	1809.9/917.47/1167.4	1688.7/1133.2/1183.4	1167.4	1183.4	0.019598	183250	131480	0.044071	0.51727	0.48273	0.96547	1	TRUE	1000	577	423	1384/940/1175	2032/1194/1121	940	1384	1121	2032
control	995	0.00022414	0.00083937	0.880112	15	260	-0.04845	0.78783	0.78742	0.996838	15057	159	-0.04845	control_424	775.47/612.95/816.71	786.16/689.01/855.1	775.47	786.16	0.019729	10576	18415	0.078784	0.5314	0.4686	0.9372	1	TRUE	1000	577	423	593/628/822	946/726/810	593	822	726	946
control	995	0.00022414	0.00083937	0.880112	15	260	-0.04845	0.78783	0.78742	0.996838	15057	159	-0.04845	control_196	1146.9/980.91/1112.8	1128.5/1569.7/790.7	1112.8	1128.5	0.020265	81831	63427	0.06256	0.52494	0.47506	0.95012	1	TRUE	1000	577	423	877/1005/1120	1358/1654/749	877	1120	749	1654
control	995	0.00022414	0.00083937	0.880112	15	260	-0.04845	0.78783	0.78742	0.996838	15057	159	-0.04845	control_738	499.54/645.16/646.81	654.86/531.46/900.49	645.16	654.86	0.02149	24193	21216	0.066575	0.52654	0.47346	0.94692	1	TRUE	1000	577	423	382/661/651	788/560/853	382	661	560	853
control	995	0.00022414	0.00083937	0.880112	15	260	-0.04845	0.78783	0.78742	0.996838	15057	159	-0.04845	control_4	719.24/591.48/690.53	692.25/701.34/730.53	690.53	701.34	0.022393	2892.4	16359	0.084576	0.5337	0.4663	0.9326	1	TRUE	1000	577	423	550/606/695	833/739/692	550	695	692	833
control	995	0.00022414	0.00083937	0.880112	15	260	-0.04845	0.78783	0.78742	0.996838	15057	159	-0.04845	control_96	595.01/786.68/823.66	438.79/799.1/1280.5	786.68	799.1	0.022555	99930	72849	0.045985	0.51748	0.48252	0.96504	1	TRUE	1000	577	423	455/806/829	528/842/1213	455	829	528	1213
control	995	0.00022414	0.00083937	0.880112	15	260	-0.04845	0.78783	0.78742	0.996838	15057	159	-0.04845	control_581	768.93/819.87/832.61	923.28/833.26/742.14	819.87	833.26	0.023347	4790.8	19492	0.095923	0.53821	0.46179	0.92358	1	TRUE	1000	577	423	588/840/838	1111/878/703	588	840	703	1111
control	995	0.00022414	0.00083937	0.880112	15	260	-0.04845	0.78783	0.78742	0.996838	15057	159	-0.04845	control_565	1295.9/792.54/1044.2	1114.4/1062/937.44	1044.2	1062	0.024288	36241	32476	0.098473	0.53922	0.46078	0.92156	1	TRUE	1000	577	423	991/812/1051	1341/1119/888	812	1051	888	1341
control	995	0.00022414	0.00083937	0.880112	15	260	-0.04845	0.78783	0.78742	0.996838	15057	159	-0.04845	control_241	1016.1/1009.2/1005.5	1142.7/816.18/1027.2	1009.2	1027.2	0.025419	14480	24095	0.11568	0.54605	0.45395	0.90791	1	TRUE	1000	577	423	777/1034/1012	1375/860/973	777	1034	860	1375
control	995	0.00022414	0.00083937	0.880112	15	260	-0.04845	0.78783	0.78742	0.996838	15057	159	-0.04845	control_12	568.85/783.76/649.79	495.3/714.63/661.91	649.79	661.91	0.026623	13759	15375	0.097752	0.53894	0.46106	0.92213	1	TRUE	1000	577	423	435/803/654	596/753/627	435	803	596	753
control	995	0.00022414	0.00083937	0.880112	15	260	-0.04845	0.78783	0.78742	0.996838	15057	159	-0.04845	control_640	731.01/424.57/904.14	622.45/745/1057.8	731.01	745	0.027319	59183	45235	0.065794	0.52609	0.47391	0.94782	1	TRUE	1000	577	423	559/435/910	749/785/1002	435	910	749	1002
control	995	0.00022414	0.00083937	0.880112	15	260	-0.04845	0.78783	0.78742	0.996838	15057	159	-0.04845	control_796	343.93/439.22/428.23	386.43/436.56/532.06	428.23	436.56	0.027746	4715.2	10047	0.083153	0.53313	0.46687	0.93374	1	TRUE	1000	577	423	263/450/431	465/460/504	263	450	460	504
control	995	0.00022414	0.00083937	0.880112	15	260	-0.04845	0.78783	0.78742	0.996838	15057	159	-0.04845	control_182	1713.1/1755.9/1901.7	1790/1241.3/1927.7	1755.9	1790	0.027785	85775	71316	0.12793	0.5509	0.4491	0.8982	1	TRUE	1000	577	423	1310/1799/1914	2154/1308/1826	1310	1914	1308	2154
control	995	0.00022414	0.00083937	0.880112	15	260	-0.04845	0.78783	0.78742	0.996838	15057	159	-0.04845	control_89	1429.3/1801.8/1698	1732.7/2007.2/1273.1	1698	1732.7	0.029177	92378	75242	0.12654	0.55035	0.44965	0.89931	1	TRUE	1000	577	423	1093/1846/1709	2085/2115/1206	1093	1846	1206	2115
control	995	0.00022414	0.00083937	0.880112	15	260	-0.04845	0.78783	0.78742	0.996838	15057	159	-0.04845	control_107	561/624.66/660.72	418.84/638.71/865.66	624.66	638.71	0.032027	26300	22456	0.093723	0.53733	0.46267	0.92534	1	TRUE	1000	577	423	429/640/665	504/673/820	429	665	504	820
control	995	0.00022414	0.00083937	0.880112	15	260	-0.04845	0.78783	0.78742	0.996838	15057	159	-0.04845	control_190	779.39/771.07/849.5	935.75/761.13/797.04	779.39	797.04	0.032259	6378.2	18510	0.1297	0.5516	0.4484	0.8968	1	TRUE	1000	577	423	596/790/855	1126/802/755	596	855	755	1126
control	995	0.00022414	0.00083937	0.880112	15	260	-0.04845	0.78783	0.78742	0.996838	15057	159	-0.04845	control_759	623.77/832.56/769.02	640.73/1021.2/786.48	769.02	786.48	0.032354	25364	22996	0.11516	0.54584	0.45416	0.90832	1	TRUE	1000	577	423	477/853/774	771/1076/745	477	853	745	1076
control	995	0.00022414	0.00083937	0.880112	15	260	-0.04845	0.78783	0.78742	0.996838	15057	159	-0.04845	control_554	787.24/1128.3/988.59	1018/949.99/1011.3	988.59	1011.3	0.032785	15967	23593	0.14809	0.55886	0.44114	0.88227	1	TRUE	1000	577	423	602/1156/995	1225/1001/958	602	1156	958	1225
control	995	0.00022414	0.00083937	0.880112	15	260	-0.04845	0.78783	0.78742	0.996838	15057	159	-0.04845	control_788	736.24/761.31/795.84	1038/779.17/639.74	761.31	779.17	0.033408	22059	20730	0.12404	0.54936	0.45064	0.90129	1	TRUE	1000	577	423	563/780/801	1249/821/606	563	801	606	1249
control	995	0.00022414	0.00083937	0.880112	15	260	-0.04845	0.78783	0.78742	0.996838	15057	159	-0.04845	control_795	1023.9/873.55/919.05	940.73/1048.7/865.66	919.05	940.73	0.033611	7590.7	21900	0.14654	0.55825	0.44175	0.88349	1	TRUE	1000	577	423	783/895/925	1132/1105/820	783	925	820	1132
control	995	0.00022414	0.00083937	0.880112	15	260	-0.04845	0.78783	0.78742	0.996838	15057	159	-0.04845	control_996	1037/1060.9/1071.1	1201.7/1017.4/1086.3	1060.9	1086.3	0.034027	4684.6	25356	0.15917	0.56323	0.43677	0.87354	1	TRUE	1000	577	423	793/1087/1078	1446/1072/1029	793	1087	1029	1446
control	995	0.00022414	0.00083937	0.880112	15	260	-0.04845	0.78783	0.78742	0.996838	15057	159	-0.04845	control_73	919.32/920.4/870.36	942.39/998.39/876.21	919.32	942.39	0.035732	2478.4	21907	0.15593	0.56195	0.43805	0.87609	1	TRUE	1000	577	423	703/943/876	1134/1052/830	703	943	830	1134
control	995	0.00022414	0.00083937	0.880112	15	260	-0.04845	0.78783	0.78742	0.996838	15057	159	-0.04845	control_197	1352.2/1435.7/1074	1603.1/1352.4/1386.1	1352.2	1386.1	0.035741	33137	32917	0.18708	0.5742	0.4258	0.8516	1	TRUE	1000	577	423	1034/1471/1081	1929/1425/1313	1034	1471	1313	1929
control	995	0.00022414	0.00083937	0.880112	15	260	-0.04845	0.78783	0.78742	0.996838	15057	159	-0.04845	control_625	411.93/393.34/338.8	411.36/403.34/400.1	393.34	403.34	0.036136	848.62	9212.4	0.10421	0.54149	0.45851	0.91702	1	TRUE	1000	577	423	315/403/341	495/425/379	315	403	379	495
control	995	0.00022414	0.00083937	0.880112	15	260	-0.04845	0.78783	0.78742	0.996838	15057	159	-0.04845	control_70	903.62/1010.2/749.15	909.98/1025/926.89	903.62	926.89	0.036631	11282	21525	0.15856	0.56299	0.43701	0.87401	1	TRUE	1000	577	423	691/1035/754	1095/1080/878	691	1035	878	1095
control	995	0.00022414	0.00083937	0.880112	15	260	-0.04845	0.78783	0.78742	0.996838	15057	159	-0.04845	control_730	928.47/940.9/1088	1141.8/965.18/710.47	940.9	965.18	0.036719	29466	27121	0.14744	0.55861	0.44139	0.88279	1	TRUE	1000	577	423	710/964/1095	1374/1017/673	710	1095	673	1374
control	995	0.00022414	0.00083937	0.880112	15	260	-0.04845	0.78783	0.78742	0.996838	15057	159	-0.04845	control_402	676.08/475.33/549.44	587.54/480.22/563.73	549.44	563.73	0.036983	7268.2	12956	0.12557	0.54996	0.45004	0.90008	1	TRUE	1000	577	423	517/487/553	707/506/534	487	553	506	707
control	995	0.00022414	0.00083937	0.880112	15	260	-0.04845	0.78783	0.78742	0.996838	15057	159	-0.04845	control_687	615.93/809.13/500.76	632.42/692.8/538.4	615.93	632.42	0.038055	15770	15366	0.13302	0.55291	0.44709	0.89417	1	TRUE	1000	577	423	471/829/504	761/730/510	471	829	510	761
control	995	0.00022414	0.00083937	0.880112	15	260	-0.04845	0.78783	0.78742	0.996838	15057	159	-0.04845	control_648	1261.9/1386/1416.8	1205/1584/1423.1	1386	1423.1	0.03807	22443	33304	0.20322	0.58052	0.41948	0.83896	1	TRUE	1000	577	423	965/1420/1426	1450/1669/1348	965	1426	1348	1669
control	995	0.00022414	0.00083937	0.880112	15	260	-0.04845	0.78783	0.78742	0.996838	15057	159	-0.04845	control_163	986.01/1060/1038.3	1067/1025/1175	1038.3	1067	0.039403	4155.1	24803	0.18272	0.57249	0.42751	0.85502	1	TRUE	1000	577	423	754/1086/1045	1284/1080/1113	754	1086	1080	1284
control	995	0.00022414	0.00083937	0.880112	15	260	-0.04845	0.78783	0.78742	0.996838	15057	159	-0.04845	control_646	865.7/815.96/646.81	805.27/838.96/926.89	815.96	838.96	0.040038	9988.4	19397	0.16507	0.56556	0.43444	0.86889	1	TRUE	1000	577	423	662/836/651	969/884/878	651	836	878	969
control	995	0.00022414	0.00083937	0.880112	15	260	-0.04845	0.78783	0.78742	0.996838	15057	159	-0.04845	control_703	517.85/446.05/298.07	458.73/495.4/191.08	446.05	458.73	0.040363	25009	20164	0.089323	0.5352	0.4648	0.92961	1	TRUE	1000	577	423	396/457/300	552/522/181	300	457	181	552
control	995	0.00022414	0.00083937	0.880112	15	260	-0.04845	0.78783	0.78742	0.996838	15057	159	-0.04845	control_22	1081.5/1079.5/1125.7	973.14/1112.3/1159.1	1081.5	1112.3	0.040488	5878.9	25856	0.1916	0.57597	0.42403	0.84806	1	TRUE	1000	577	423	827/1106/1133	1171/1172/1098	827	1133	1098	1172
control	995	0.00022414	0.00083937	0.880112	15	260	-0.04845	0.78783	0.78742	0.996838	15057	159	-0.04845	control_234	1309/1015.1/1013.4	1044.6/1031.6/1284.8	1015.1	1044.6	0.041339	36061	32120	0.1648	0.56545	0.43455	0.8691	1	TRUE	1000	577	423	1001/1040/1020	1257/1087/1217	1001	1040	1087	1257
control	995	0.00022414	0.00083937	0.880112	15	260	-0.04845	0.78783	0.78742	0.996838	15057	159	-0.04845	control_416	731.01/700.79/632.9	939.07/721.27/510.95	700.79	721.27	0.041501	24299	21735	0.13892	0.55524	0.44476	0.88951	1	TRUE	1000	577	423	559/718/637	1130/760/484	559	718	484	1130
control	995	0.00022414	0.00083937	0.880112	15	260	-0.04845	0.78783	0.78742	0.996838	15057	159	-0.04845	control_379	489.08/494.85/628.93	509.42/574.17/396.94	494.85	509.42	0.041796	8713.9	11644	0.13507	0.55372	0.44628	0.89256	1	TRUE	1000	577	423	374/507/633	613/605/376	374	633	376	613
control	995	0.00022414	0.00083937	0.880112	15	260	-0.04845	0.78783	0.78742	0.996838	15057	159	-0.04845	control_588	1391.4/496.8/453.06	1098.6/511.53/369.49	496.8	511.53	0.04208	291770	198410	0.033077	0.43893	0.56107	0.87787	1	TRUE	1000	577	423	1064/509/456	1322/539/350	456	1064	350	1322
control	995	0.00022414	0.00083937	0.880112	15	260	-0.04845	0.78783	0.78742	0.996838	15057	159	-0.04845	control_605	801.62/618.81/839.56	989.76/731.71/825.54	801.62	825.54	0.042366	17658	19049	0.1733	0.56879	0.43121	0.86241	1	TRUE	1000	577	423	613/634/845	1191/771/782	613	845	771	1191
control	995	0.00022414	0.00083937	0.880112	15	260	-0.04845	0.78783	0.78742	0.996838	15057	159	-0.04845	control_992	536.16/802.3/706.42	727.99/808.59/726.31	706.42	727.99	0.04332	11170	16744	0.16665	0.56618	0.43382	0.86765	1	TRUE	1000	577	423	410/822/711	876/852/688	410	822	688	876
control	995	0.00022414	0.00083937	0.880112	15	260	-0.04845	0.78783	0.78742	0.996838	15057	159	-0.04845	control_963	791.16/1060/954.81	1349.6/889.25/984.95	954.81	984.95	0.044783	44992	37585	0.15544	0.56176	0.43824	0.87647	1	TRUE	1000	577	423	605/1086/961	1624/937/933	605	1086	933	1624
control	995	0.00022414	0.00083937	0.880112	15	260	-0.04845	0.78783	0.78742	0.996838	15057	159	-0.04845	control_284	482.54/696.89/699.47	407.21/719.38/770.65	696.89	719.38	0.045753	36507	29842	0.13017	0.55177	0.44823	0.89646	1	TRUE	1000	577	423	369/714/704	490/758/730	369	714	490	758
control	995	0.00022414	0.00083937	0.880112	15	260	-0.04845	0.78783	0.78742	0.996838	15057	159	-0.04845	control_552	340/632.47/477.9	267.59/493.5/664.02	477.9	493.5	0.046244	30755	24249	0.10017	0.5394	0.4606	0.9212	1	TRUE	1000	577	423	260/648/481	322/520/629	260	648	322	629
control	995	0.00022414	0.00083937	0.880112	15	260	-0.04845	0.78783	0.78742	0.996838	15057	159	-0.04845	control_835	538.77/892.1/710.4	845.99/733.61/602.79	710.4	733.61	0.046325	23053	20982	0.16026	0.56366	0.43634	0.87268	1	TRUE	1000	577	423	412/914/715	1018/773/571	412	914	571	1018
control	995	0.00022414	0.00083937	0.880112	15	260	-0.04845	0.78783	0.78742	0.996838	15057	159	-0.04845	control_383	927.16/938.94/953.82	1052.9/969.92/889.94	938.94	969.92	0.046781	3411.6	22384	0.20705	0.58202	0.41798	0.83597	1	TRUE	1000	577	423	709/962/960	1267/1022/843	709	962	843	1267
control	995	0.00022414	0.00083937	0.880112	15	260	-0.04845	0.78783	0.78742	0.996838	15057	159	-0.04845	control_935	1065.8/1048.3/1023.4	973.97/1082.9/1085.2	1048.3	1082.9	0.046804	3197.1	25046	0.21862	0.58653	0.41347	0.82695	1	TRUE	1000	577	423	815/1074/1030	1172/1141/1028	815	1074	1028	1172
control	995	0.00022414	0.00083937	0.880112	15	260	-0.04845	0.78783	0.78742	0.996838	15057	159	-0.04845	control_734	564.93/648.09/618.99	675.63/639.66/433.88	618.99	639.66	0.047305	11851	14632	0.17085	0.56783	0.43217	0.86434	1	TRUE	1000	577	423	432/664/623	813/674/411	432	664	411	813
control	995	0.00022414	0.00083937	0.880112	15	260	-0.04845	0.78783	0.78742	0.996838	15057	159	-0.04845	control_212	1629.4/1260.1/1179.4	1015.5/1567.8/1303.8	1260.1	1303.8	0.049152	73933	59362	0.17938	0.57118	0.42882	0.85764	1	TRUE	1000	577	423	1246/1291/1187	1222/1652/1235	1187	1291	1222	1652
control	995	0.00022414	0.00083937	0.880112	15	260	-0.04845	0.78783	0.78742	0.996838	15057	159	-0.04845	control_586	623.77/795.47/1051.2	967.33/693.75/824.49	795.47	824.49	0.051627	33092	28361	0.17231	0.5684	0.4316	0.8632	1	TRUE	1000	577	423	477/815/1058	1164/731/781	477	1058	731	1164
control	995	0.00022414	0.00083937	0.880112	15	260	-0.04845	0.78783	0.78742	0.996838	15057	159	-0.04845	control_433	600.24/689.08/450.08	622.45/509.64/706.25	600.24	622.45	0.052332	12547	14180	0.18651	0.57398	0.42602	0.85204	1	TRUE	1000	577	423	459/706/453	749/537/669	453	706	537	749
control	995	0.00022414	0.00083937	0.880112	15	260	-0.04845	0.78783	0.78742	0.996838	15057	159	-0.04845	control_370	388.39/450.93/516.65	405.55/467.88/551.06	450.93	467.88	0.053123	4759.1	10591	0.16472	0.56541	0.43459	0.86917	1	TRUE	1000	577	423	297/462/520	488/493/522	297	520	488	522
control	995	0.00022414	0.00083937	0.880112	15	260	-0.04845	0.78783	0.78742	0.996838	15057	159	-0.04845	control_917	536.16/499.73/581.23	486.99/654.84/556.34	536.16	556.34	0.053218	4467.7	12637	0.17956	0.57125	0.42875	0.8575	1	TRUE	1000	577	423	410/512/585	586/690/527	410	585	527	690
control	995	0.00022414	0.00083937	0.880112	15	260	-0.04845	0.78783	0.78742	0.996838	15057	159	-0.04845	control_613	801.62/761.31/654.76	874.25/790.55/618.63	761.31	790.55	0.054316	12385	18072	0.21756	0.58611	0.41389	0.82777	1	TRUE	1000	577	423	613/780/659	1052/833/586	613	780	586	1052
control	995	0.00022414	0.00083937	0.880112	15	260	-0.04845	0.78783	0.78742	0.996838	15057	159	-0.04845	control_34	669.54/1494.3/1057.2	1185.1/1098/683.02	1057.2	1098	0.054704	130290	95281	0.13248	0.55256	0.44744	0.89488	1	TRUE	1000	577	423	512/1531/1064	1426/1157/647	512	1531	647	1426
control	995	0.00022414	0.00083937	0.880112	15	260	-0.04845	0.78783	0.78742	0.996838	15057	159	-0.04845	control_101	852.62/777.9/1003.5	890.87/784.86/885.71	852.62	885.71	0.054872	9636.4	20286	0.23234	0.59186	0.40814	0.81627	1	TRUE	1000	577	423	652/797/1010	1072/827/839	652	1010	827	1072
control	995	0.00022414	0.00083937	0.880112	15	260	-0.04845	0.78783	0.78742	0.996838	15057	159	-0.04845	control_447	222.31/340.64/402.39	232.69/353.99/451.83	340.64	353.99	0.055333	10525	9668.5	0.13585	0.55391	0.44609	0.89218	1	TRUE	1000	577	423	170/349/405	280/373/428	170	405	280	428
control	995	0.00022414	0.00083937	0.880112	15	260	-0.04845	0.78783	0.78742	0.996838	15057	159	-0.04845	control_680	1054/990.67/1178.4	1287.3/1056.3/1095.8	1054	1095.8	0.056039	14425	25187	0.2633	0.60384	0.39616	0.79232	1	TRUE	1000	577	423	806/1015/1186	1549/1113/1038	806	1186	1038	1549
control	995	0.00022414	0.00083937	0.880112	15	260	-0.04845	0.78783	0.78742	0.996838	15057	159	-0.04845	control_280	1037/1634.9/1293.6	1345.4/1708.3/1249.9	1293.6	1345.4	0.056629	80766	64191	0.20456	0.58104	0.41896	0.83792	1	TRUE	1000	577	423	793/1675/1302	1619/1800/1184	793	1675	1184	1800
control	995	0.00022414	0.00083937	0.880112	15	260	-0.04845	0.78783	0.78742	0.996838	15057	159	-0.04845	control_872	874.85/1067.8/801.81	968.99/910.13/736.86	874.85	910.13	0.056972	19011	20826	0.24447	0.59657	0.40343	0.80687	1	TRUE	1000	577	423	669/1094/807	1166/959/698	669	1094	698	1166
control	995	0.00022414	0.00083937	0.880112	15	260	-0.04845	0.78783	0.78742	0.996838	15057	159	-0.04845	control_204	1251.5/1349.9/1725.8	1465.9/1316.3/1405.1	1349.9	1405.1	0.057835	40653	37908	0.28379	0.61171	0.38829	0.77657	1	TRUE	1000	577	423	957/1383/1737	1764/1387/1331	957	1737	1331	1764
control	995	0.00022414	0.00083937	0.880112	15	260	-0.04845	0.78783	0.78742	0.996838	15057	159	-0.04845	control_139	436.77/621.73/494.79	471.2/731.71/515.17	494.79	515.17	0.058109	17076	15265	0.16493	0.56549	0.43451	0.86903	1	TRUE	1000	577	423	334/637/498	567/771/488	334	637	488	771
control	995	0.00022414	0.00083937	0.880112	15	260	-0.04845	0.78783	0.78742	0.996838	15057	159	-0.04845	control_207	604.16/814.01/477.9	454.58/769.67/629.18	604.16	629.18	0.058461	27551	23125	0.16457	0.56534	0.43466	0.86932	1	TRUE	1000	577	423	462/834/481	547/811/596	462	834	547	811
control	995	0.00022414	0.00083937	0.880112	15	260	-0.04845	0.78783	0.78742	0.996838	15057	159	-0.04845	control_324	1286.8/870.62/899.17	852.64/936.71/1101.1	899.17	936.71	0.058932	46284	37995	0.19255	0.57634	0.42366	0.84731	1	TRUE	1000	577	423	984/892/905	1026/987/1043	892	984	987	1043
control	995	0.00022414	0.00083937	0.880112	15	260	-0.04845	0.78783	0.78742	0.996838	15057	159	-0.04845	control_785	221/519.25/528.58	298.34/540.96/561.62	519.25	540.96	0.058968	37082	28798	0.1279	0.55039	0.44961	0.89922	1	TRUE	1000	577	423	169/532/532	359/570/532	169	532	359	570
control	995	0.00022414	0.00083937	0.880112	15	260	-0.04845	0.78783	0.78742	0.996838	15057	159	-0.04845	control_19	989.93/930.16/786.9	974.8/778.22/970.17	930.16	970.17	0.060693	15241	22171	0.2687	0.60592	0.39408	0.78816	1	TRUE	1000	577	423	757/953/792	1173/820/919	757	953	820	1173
control	995	0.00022414	0.00083937	0.880112	15	260	-0.04845	0.78783	0.78742	0.996838	15057	159	-0.04845	control_154	1499.9/1299.1/1413.8	1487.6/1185.4/1474.8	1413.8	1474.8	0.060843	26127	33988	0.33057	0.62952	0.37048	0.74097	1	TRUE	1000	577	423	1147/1331/1423	1790/1249/1397	1147	1423	1249	1790
control	995	0.00022414	0.00083937	0.880112	15	260	-0.04845	0.78783	0.78742	0.996838	15057	159	-0.04845	control_840	936.32/1061.9/1361.2	1034.6/1110.4/1392.4	1061.9	1110.4	0.064314	47657	40231	0.24159	0.59545	0.40455	0.8091	1	TRUE	1000	577	423	716/1088/1370	1245/1170/1319	716	1370	1170	1319
control	995	0.00022414	0.00083937	0.880112	15	260	-0.04845	0.78783	0.78742	0.996838	15057	159	-0.04845	control_793	894.47/811.08/620.98	686.44/973.72/848.77	811.08	848.77	0.065436	21265	20603	0.26252	0.60354	0.39646	0.79292	1	TRUE	1000	577	423	684/831/625	826/1026/804	625	831	804	1026
control	995	0.00022414	0.00083937	0.880112	15	260	-0.04845	0.78783	0.78742	0.996838	15057	159	-0.04845	control_59	1312.9/987.75/923.02	1644.6/968.03/1034.6	987.75	1034.6	0.066746	121630	88945	0.15699	0.56217	0.43783	0.87566	1	TRUE	1000	577	423	1004/1012/929	1979/1020/980	929	1012	980	1979
control	995	0.00022414	0.00083937	0.880112	15	260	-0.04845	0.78783	0.78742	0.996838	15057	159	-0.04845	control_246	529.62/488.02/688.54	416.35/555.19/693.58	529.62	555.19	0.067901	16354	15062	0.20835	0.58252	0.41748	0.83496	1	TRUE	1000	577	423	405/500/693	501/585/657	405	693	501	657
control	995	0.00022414	0.00083937	0.880112	15	260	-0.04845	0.78783	0.78742	0.996838	15057	159	-0.04845	control_526	779.39/686.15/752.13	865.94/788.66/780.15	752.13	788.66	0.068331	2785.3	17850	0.27341	0.60773	0.39227	0.78454	1	TRUE	1000	577	423	596/703/757	1042/831/739	596	757	739	1042
control	995	0.00022414	0.00083937	0.880112	15	260	-0.04845	0.78783	0.78742	0.996838	15057	159	-0.04845	control_392	1110.2/1045.3/1044.2	1241.6/1096.1/808.65	1045.3	1096.1	0.068414	27004	26328	0.31316	0.62292	0.37708	0.75416	1	TRUE	1000	577	423	849/1071/1051	1494/1155/766	849	1071	766	1494
control	995	0.00022414	0.00083937	0.880112	15	260	-0.04845	0.78783	0.78742	0.996838	15057	159	-0.04845	control_857	598.93/677.37/726.29	578.4/710.83/775.92	677.37	710.83	0.069473	7580.5	16041	0.26423	0.6042	0.3958	0.7916	1	TRUE	1000	577	423	458/694/731	696/749/735	458	731	696	749
control	995	0.00022414	0.00083937	0.880112	15	260	-0.04845	0.78783	0.78742	0.996838	15057	159	-0.04845	control_78	1088/978.96/942.89	1088.7/1028.8/786.48	978.96	1028.8	0.071515	18870	23358	0.32585	0.62773	0.37227	0.74453	1	TRUE	1000	577	423	832/1003/949	1310/1084/745	832	1003	745	1310
control	995	0.00022414	0.00083937	0.880112	15	260	-0.04845	0.78783	0.78742	0.996838	15057	159	-0.04845	control_81	1043.5/796.44/809.75	850.98/890.2/623.91	809.75	850.98	0.071556	26984	24405	0.2639	0.60407	0.39593	0.79186	1	TRUE	1000	577	423	798/816/815	1024/938/591	798	816	591	1024
control	995	0.00022414	0.00083937	0.880112	15	260	-0.04845	0.78783	0.78742	0.996838	15057	159	-0.04845	control_151	1482.9/1504.1/1483.4	1560.7/1653.2/1386.1	1483.4	1560.7	0.073233	9867.7	35695	0.40912	0.65877	0.34123	0.68245	1	TRUE	1000	577	423	1134/1541/1493	1878/1742/1313	1134	1541	1313	1878
control	995	0.00022414	0.00083937	0.880112	15	260	-0.04845	0.78783	0.78742	0.996838	15057	159	-0.04845	control_427	517.85/910.64/680.59	818.57/716.53/516.23	680.59	716.53	0.074131	32485	27030	0.21859	0.58651	0.41349	0.82698	1	TRUE	1000	577	423	396/933/685	985/755/489	396	933	489	985
control	995	0.00022414	0.00083937	0.880112	15	260	-0.04845	0.78783	0.78742	0.996838	15057	159	-0.04845	control_602	997.78/926.26/1189.3	931.59/1050.6/1444.2	997.78	1050.6	0.074339	52715	43082	0.25445	0.60043	0.39957	0.79915	1	TRUE	1000	577	423	763/949/1197	1121/1107/1368	763	1197	1107	1368
control	995	0.00022414	0.00083937	0.880112	15	260	-0.04845	0.78783	0.78742	0.996838	15057	159	-0.04845	control_979	814.7/947.73/801.81	1158.5/857.94/509.89	814.7	857.94	0.074513	57328	44674	0.20456	0.58102	0.41898	0.83796	1	TRUE	1000	577	423	623/971/807	1394/904/483	623	971	483	1394
control	995	0.00022414	0.00083937	0.880112	15	260	-0.04845	0.78783	0.78742	0.996838	15057	159	-0.04845	control_217	898.39/1057/938.92	988.93/1339.1/938.5	938.92	988.93	0.074796	35190	30921	0.28443	0.61196	0.38804	0.77608	1	TRUE	1000	577	423	687/1083/945	1190/1411/889	687	1083	889	1411
control	995	0.00022414	0.00083937	0.880112	15	260	-0.04845	0.78783	0.78742	0.996838	15057	159	-0.04845	control_664	527/1164.4/841.55	886.71/915.83/615.46	841.55	886.71	0.075338	69401	52940	0.1963	0.57776	0.42224	0.84448	1	TRUE	1000	577	423	403/1193/847	1067/965/583	403	1193	583	1067
control	995	0.00022414	0.00083937	0.880112	15	260	-0.04845	0.78783	0.78742	0.996838	15057	159	-0.04845	control_331	689.16/688.1/521.62	725.49/690.9/749.53	688.1	725.49	0.076228	7373.1	16301	0.29285	0.61518	0.38482	0.76963	1	TRUE	1000	577	423	527/705/525	873/728/710	525	705	710	873
control	995	0.00022414	0.00083937	0.880112	15	260	-0.04845	0.78783	0.78742	0.996838	15057	159	-0.04845	control_215	1196.5/1292.3/990.58	1072.9/1338.2/1261.5	1196.5	1261.5	0.076241	23263	28667	0.38383	0.64945	0.35055	0.7011	1	TRUE	1000	577	423	915/1324/997	1291/1410/1195	915	1324	1195	1410
control	995	0.00022414	0.00083937	0.880112	15	260	-0.04845	0.78783	0.78742	0.996838	15057	159	-0.04845	control_612	583.24/523.15/772	716.35/614.98/542.62	583.24	614.98	0.076334	13688	13770	0.27052	0.60662	0.39338	0.78676	1	TRUE	1000	577	423	446/536/777	862/648/514	446	777	514	862
control	995	0.00022414	0.00083937	0.880112	15	260	-0.04845	0.78783	0.78742	0.996838	15057	159	-0.04845	control_269	537.47/462.64/582.23	717.18/547.6/566.9	537.47	566.9	0.076781	7640.1	12668	0.26151	0.60315	0.39685	0.7937	1	TRUE	1000	577	423	411/474/586	863/577/537	411	586	537	863
control	995	0.00022414	0.00083937	0.880112	15	260	-0.04845	0.78783	0.78742	0.996838	15057	159	-0.04845	control_573	289/310.38/492.81	327.43/228.72/512	310.38	327.43	0.076906	19387	15336	0.13767	0.55202	0.44798	0.89597	1	TRUE	1000	577	423	221/318/496	394/241/485	221	496	241	485
control	995	0.00022414	0.00083937	0.880112	15	260	-0.04845	0.78783	0.78742	0.996838	15057	159	-0.04845	control_634	507.39/693.96/532.55	609.15/561.83/362.1	532.55	561.83	0.077087	17205	15653	0.23406	0.59253	0.40747	0.81494	1	TRUE	1000	577	423	388/711/536	733/592/343	388	711	343	733
control	995	0.00022414	0.00083937	0.880112	15	260	-0.04845	0.78783	0.78742	0.996838	15057	159	-0.04845	control_183	1081.5/1249.3/1255.9	1109.4/1319.2/1533.9	1249.3	1319.2	0.078423	29579	29957	0.40355	0.65673	0.34327	0.68654	1	TRUE	1000	577	423	827/1280/1264	1335/1390/1453	827	1280	1335	1453
control	995	0.00022414	0.00083937	0.880112	15	260	-0.04845	0.78783	0.78742	0.996838	15057	159	-0.04845	control_843	878.78/474.35/758.09	879.24/598.85/801.26	758.09	801.26	0.079803	35531	29685	0.25057	0.59893	0.40107	0.80215	1	TRUE	1000	577	423	672/486/763	1058/631/759	486	763	631	1058
control	995	0.00022414	0.00083937	0.880112	15	260	-0.04845	0.78783	0.78742	0.996838	15057	159	-0.04845	control_817	812.08/822.8/850.49	870.09/756.39/943.78	822.8	870.09	0.08054	4810	19563	0.33816	0.63238	0.36762	0.73524	1	TRUE	1000	577	423	621/843/856	1047/797/894	621	856	797	1047
control	995	0.00022414	0.00083937	0.880112	15	260	-0.04845	0.78783	0.78742	0.996838	15057	159	-0.04845	control_316	457.7/466.54/543.48	369.81/493.5/613.35	466.54	493.5	0.080876	8915.1	10965	0.25745	0.60158	0.39842	0.79683	1	TRUE	1000	577	423	350/478/547	445/520/581	350	547	445	581
[truncated: 76,700 more rows]

## Sheet: ALC1_KO_OLAvsWT_OLA_.gene_summa
id	num	neg|score	neg|p-value	neg|fdr	neg|rank	neg|goodsgrna	neg|lfc	pos|score	pos|p-value	pos|fdr	pos|rank	pos|goodsgrna	pos|lfc
[truncated: 19,115 more rows]

[truncated: 1 more sheets: ALC1_KO_OLAvsWT_OLA_Raw]
