# Supplementary material for: Defective ALC1 nucleosome remodeling confers PARPi sensitization and synthetic lethality with HRD
Source: Mol Cell. 2021 Feb 18;81(4):767–783.e11. doi: 10.1016/j.molcel.2020.12.006 (PMC7895907; doi:10.1016/j.molcel.2020.12.006)
Supplement: Table S4. Tumor spectrum table, related to Figure 1 [file mmc5.xlsx]

## Sheet: Sheet1
	Genotype	Alc1+/+	Alc1-/-
	Total number of mice in cohort	30	30
	Mice w/ Tumours	22	20
Origin	Type of tumours*	Number of tumours/type
Epithelial	Skin sebaceous papilloma	0	1
	Mucosal adenoma	1	0
	Duodenal adenoma	0	1
	Stomach adenoma	6	1
	Hepatocellular adenoma	1	1
	Hepatocellular carcinoma	2	1
	Gallbladder adenoma	0	1
	Gallbladder papilloma	0	1
	Bronchoalveolar cell tumour	3	2
	Thyroid adenoma	1	1
	Parathyroid adenoma	1	0
	Lacrimal gland oncocytic metaplasia	1	0
	Harderian Gland adenoma	2	0
	Pituitary gland adenoma	1	1
	Pituitary gland adenomatous hyperplasia	1	0
Lymphoma	Mammary lymph nodes lymphoma	1	6
	Seminal vesicles lymphoma	0	1
	Ovaries lymphoma	1	1
	Spleen lymphoma	6	6
	Peyers patch lymphoma	1	1
	Mesenteric lymph node lymphoma	5	7
	Kidneys lymphoma	2	4
	Perigastric node lymphoma	2	0
	Liver lymphoma	5	1
	Lungs lymphoma	1	4
	Lacrimal gland lymphoma	0	1
	Thymus lymphoma	5	1
	Salivary gland lymphoma	2	0
	Salivary node lymphoma	2	5
	Bone marrow lymphoma	1	0
	Tongue lymphoma	1	0
	Histiocytic lymphoma	9	9
	Retroperitoneum lymphoma	0	1
Mes+	Metastatic osteosarcoma	2	0
	Lipoma	2	0
	Spleen angiosarcoma	1	0
	Fibrosarcoma	1	0
		*Some mice had more than 1 tumour
		+Mesenchymal
